# Supplementary material for: Meta-Analysis of in vitro-Differentiated Macrophages Identifies Transcriptomic Signatures That Classify Disease Macrophages in vivo
Source: Front Immunol. 2019 Dec 11;10:2887. doi: 10.3389/fimmu.2019.02887 (PMC6917623; doi:10.3389/fimmu.2019.02887)
Supplement: Supplementary file 8 [file Table_1.XLSX]

## Sheet: M-LPSearlyvM0
Entrez	Gene	mu	mu_var	Z	Z_pval	Z_pvalBH
3575	IL7R	5.95929	0.679265	7.23061	4.80813e-13	4.03979e-09
10318	TNIP1	5.54367	0.612945	7.08087	1.4325e-12	6.01793e-09
2643	GCH1	5.19449	0.560336	6.93934	3.93933e-12	1.10327e-08
338339	CLEC4D	4.85122	0.51539	6.75746	1.4043e-11	2.94974e-08
1236	CCR7	6.0569	0.82537	6.66693	2.61211e-11	4.38939e-08
6775	STAT4	4.50384	0.467805	6.58492	4.55133e-11	6.37338e-08
960	CD44	4.04241	0.385204	6.51321	7.3562e-11	8.82955e-08
11040	PIM2	4.10793	0.406663	6.44177	1.18084e-10	1.11464e-07
597	BCL2A1	4.11845	0.408962	6.4401	1.19397e-10	1.11464e-07
53947	A4GALT	3.88295	0.382438	6.27887	3.41034e-10	2.86537e-07
100	ADA	3.69466	0.356229	6.19026	6.00636e-10	4.58777e-07
79693	YRDC	3.51168	0.333197	6.08365	1.17475e-09	8.22524e-07
6352	CCL5	6.51106	1.20062	5.94222	2.81195e-09	1.81739e-06
1152	CKB	3.70628	0.407878	5.80326	6.50359e-09	3.90309e-06
5770	PTPN1	3.17587	0.303259	5.76707	8.06597e-09	4.51802e-06
286336	FAM78A	-5.2073	0.835531	-5.6968	1.22076e-08	6.4105e-06
84419	C15orf48	2.96303	0.276462	5.63532	1.74734e-08	8.63598e-06
57823	SLAMF7	2.98416	0.283188	5.6077	2.0503e-08	9.57034e-06
5329	PLAUR	2.87893	0.266533	5.57642	2.45525e-08	1.08574e-05
837	CASP4	3.05397	0.304422	5.53511	3.11031e-08	1.27361e-05
23187	PHLDB1	2.89792	0.27451	5.53105	3.18326e-08	1.27361e-05
3097	HIVEP2	3.87078	0.49133	5.5222	3.34789e-08	1.27859e-05
4824	NKX3-1	4.08688	0.57961	5.36815	7.95495e-08	2.90598e-05
64793	CEP85	-2.68391	0.251386	-5.35301	8.65054e-08	2.9704e-05
26253	CLEC4E	2.73939	0.262268	5.34912	8.83838e-08	2.9704e-05
5054	SERPINE1	2.73217	0.265809	5.29936	1.16212e-07	3.75544e-05
5687	PSMA6	2.55726	0.242835	5.18941	2.10957e-07	6.56467e-05
255488	RNF144B	4.92613	0.918832	5.1391	2.76051e-07	8.2835e-05
8835	SOCS2	3.61345	0.498149	5.11967	3.06068e-07	8.82791e-05
3898	LAD1	2.47115	0.233484	5.11412	3.15208e-07	8.82791e-05
9050	PSTPIP2	4.14534	0.661619	5.09631	3.46334e-07	9.38677e-05
127687	C1orf122	2.43304	0.229436	5.07947	3.78483e-07	9.93754e-05
7124	TNF	7.28117	2.07803	5.05097	4.39565e-07	0.000111916
11182	SLC2A6	3.68879	0.539532	5.02199	5.11388e-07	0.000126373
92181	UBTD2	2.39374	0.232615	4.96315	6.93574e-07	0.000166497
8744	TNFSF9	6.21578	1.57266	4.95654	7.17605e-07	0.000167481
5966	REL	3.48173	0.499953	4.92414	8.47337e-07	0.000192414
788	SLC25A20	-2.33616	0.225772	-4.91662	8.80508e-07	0.000194685
4067	LYN	2.3285	0.226461	4.89305	9.92852e-07	0.000213896
4335	MNT	-2.28377	0.221184	-4.85596	1.19803e-06	0.000251647
133	ADM	2.28464	0.22599	4.80589	1.54066e-06	0.000310742
25841	ABTB2	4.65168	0.937494	4.80425	1.55334e-06	0.000310742
54436	SH3TC1	-2.17646	0.207516	-4.77777	1.7725e-06	0.000346339
4693	NDP	2.80524	0.345786	4.77052	1.8375e-06	0.000350879
4814	NINJ1	2.81366	0.351671	4.74464	2.08881e-06	0.000390004
7128	TNFAIP3	5.10686	1.16345	4.73457	2.19523e-06	0.000400963
10125	RASGRP1	2.70524	0.327937	4.72401	2.31237e-06	0.000413373
8651	SOCS1	6.64729	1.98608	4.71679	2.39592e-06	0.000419386
3759	KCNJ2	3.32813	0.502606	4.69448	2.67289e-06	0.000451778
53831	GPR84	3.75523	0.640809	4.69107	2.71782e-06	0.000451778
24145	PANX1	2.80186	0.357018	4.68923	2.74228e-06	0.000451778
79754	ASB13	-2.96181	0.404956	-4.6543	3.25089e-06	0.000521801
5739	PTGIR	2.14748	0.213121	4.65174	3.29153e-06	0.000521801
24147	FJX1	4.44215	0.919831	4.63169	3.62694e-06	0.000564325
1263	PLK3	4.13451	0.798922	4.62564	3.73443e-06	0.000570484
60485	SAV1	3.02415	0.4283	4.62093	3.82032e-06	0.000573184
54802	TRIT1	-2.06484	0.199991	-4.61723	3.88887e-06	0.000573234
5806	PTX3	6.91283	2.24532	4.61335	3.96232e-06	0.00057399
27074	LAMP3	6.33283	1.8995	4.59492	4.32917e-06	0.000609906
151963	MB21D2	2.1327	0.215547	4.59366	4.35544e-06	0.000609906
8795	TNFRSF10B	2.06343	0.202741	4.58267	4.59071e-06	0.000632314
29126	CD274	6.25512	1.8685	4.57602	4.73895e-06	0.000642204
9679	FAM53B	-2.0514	0.206721	-4.51189	6.42537e-06	0.00085692
7097	TLR2	2.01771	0.201094	4.49944	6.81313e-06	0.000894437
29933	GPR132	4.43284	0.977847	4.48277	7.36806e-06	0.000952407
3976	LIF	3.79059	0.721345	4.46308	8.07882e-06	0.00102846
3779	KCNMB1	1.96425	0.197229	4.42294	9.7365e-06	0.00122099
55509	BATF3	4.65426	1.1197	4.39845	1.09029e-05	0.00134457
60678	EEFSEC	-2.25655	0.263533	-4.39569	1.1042e-05	0.00134457
80778	ZNF34	-2.41773	0.303873	-4.38594	1.15485e-05	0.00138615
79714	CCDC51	-2.42383	0.308057	-4.36703	1.25945e-05	0.00147683
79018	GID4	-2.11077	0.233882	-4.36459	1.27359e-05	0.00147683
330	BIRC3	4.38434	1.00982	4.36296	1.28313e-05	0.00147683
135	ADORA2A	5.90303	1.85466	4.33454	1.46062e-05	0.0016584
2805	GOT1	-1.92073	0.197723	-4.31953	1.56359e-05	0.00175164
5743	PTGS2	6.99486	2.63271	4.311	1.62521e-05	0.00179671
79077	DCTPP1	-2.16074	0.251644	-4.30734	1.65232e-05	0.00180296
6717	SRI	1.88253	0.191588	4.30088	1.70124e-05	0.00183254
3552	IL1A	4.56689	1.12964	4.29686	1.73236e-05	0.00184245
10148	EBI3	6.0447	1.98326	4.29226	1.76867e-05	0.0018447
366	AQP9	3.52138	0.673444	4.29104	1.7784e-05	0.0018447
10194	TSHZ1	-1.90623	0.198637	-4.27705	1.89383e-05	0.00194048
2146	EZH2	4.29722	1.01258	4.27044	1.95089e-05	0.00197487
9242	MSC	4.41906	1.07349	4.26511	1.99806e-05	0.00199853
6348	CCL3	3.16452	0.552718	4.25653	2.07621e-05	0.00202895
54961	SSH3	-1.89078	0.197326	-4.25647	2.07676e-05	0.00202895
58526	MID1IP1	-2.33667	0.302625	-4.24761	2.16065e-05	0.00208664
84938	ATG4C	-1.879	0.196155	-4.24255	2.20997e-05	0.00211002
50486	G0S2	5.46003	1.66106	4.23645	2.27079e-05	0.00214373
26286	ARFGAP3	2.12761	0.254582	4.21676	2.47841e-05	0.00231374
29887	SNX10	2.91602	0.47973	4.21009	2.55269e-05	0.00235689
4082	MARCKS	1.97913	0.221401	4.20614	2.59764e-05	0.00237233
9670	IPO13	-1.83915	0.192009	-4.19717	2.70273e-05	0.00244176
80149	ZC3H12A	8.81569	4.44599	4.18092	2.90334e-05	0.00257909
10938	EHD1	4.27528	1.04615	4.17992	2.91613e-05	0.00257909
51205	ACP6	-1.83016	0.193591	-4.15956	3.18863e-05	0.00279071
3569	IL6	8.37645	4.06077	4.15677	3.22778e-05	0.00279585
27005	USP21	-2.95903	0.508629	-4.14904	3.33868e-05	0.00285101
4316	MMP7	2.03529	0.240798	4.14763	3.35932e-05	0.00285101
7185	TRAF1	4.46348	1.1598	4.1446	3.4041e-05	0.00286012
64332	NFKBIZ	5.64165	1.85504	4.14219	3.4401e-05	0.00286175
118788	PIK3AP1	2.75123	0.442589	4.13548	3.54211e-05	0.00291772
941	CD80	4.3998	1.13591	4.12821	3.65604e-05	0.00298234
6368	CCL23	2.85872	0.484842	4.10555	4.0335e-05	0.00325861
23645	PPP1R15A	3.68441	0.808934	4.09648	4.19478e-05	0.00335662
10289	EIF1B	3.02507	0.552429	4.07003	4.70079e-05	0.00372604
7130	TNFAIP6	7.76589	3.65748	4.06069	4.89271e-05	0.00384192
8564	KMO	2.78324	0.471839	4.05185	5.08144e-05	0.00395317
54453	RIN2	2.89276	0.51135	4.04533	5.2249e-05	0.00402749
10538	BATF	2.67705	0.438912	4.04081	5.32675e-05	0.00406867
10898	CPSF4	-1.74785	0.1876	-4.03541	5.45066e-05	0.0041258
3553	IL1B	5.13803	1.62325	4.03278	5.51208e-05	0.00413505
9654	TTLL4	-1.73327	0.185165	-4.02799	5.62561e-05	0.00418286
80146	UXS1	1.73558	0.186583	4.01798	5.86995e-05	0.00429378
116225	ZMYND19	-1.72279	0.183869	-4.0177	5.87699e-05	0.00429378
6733	SRPK2	-1.76832	0.194084	-4.01388	5.97289e-05	0.0043127
3604	TNFRSF9	4.16472	1.07757	4.01201	6.02029e-05	0.0043127
9322	TRIP10	4.74576	1.40022	4.01058	6.05688e-05	0.0043127
29099	COMMD9	-1.71748	0.184322	-4.0004	6.3236e-05	0.00446478
54210	TREM1	1.69522	0.180849	3.9863	6.71129e-05	0.00469902
85377	MICALL1	3.35755	0.713853	3.97391	7.07016e-05	0.00488509
958	CD40	3.12053	0.616865	3.97313	7.09333e-05	0.00488509
54206	ERRFI1	1.69436	0.182266	3.96876	7.22488e-05	0.00493524
3845	KRAS	1.69718	0.184225	3.95414	7.6809e-05	0.00520443
29760	BLNK	-1.9432	0.241803	-3.95172	7.75929e-05	0.00521548
3021	H3F3B	2.44006	0.383566	3.93986	8.15306e-05	0.00543485
51458	RHCG	4.68738	1.41677	3.93804	8.21503e-05	0.00543485
8638	OASL	3.42848	0.760665	3.93101	8.4588e-05	0.00555241
27034	ACAD8	-1.62184	0.170959	-3.9225	8.76366e-05	0.00570793
7980	TFPI2	3.25275	0.690627	3.91407	9.07528e-05	0.00586151
4664	NAB1	3.10289	0.628997	3.91238	9.13899e-05	0.00586151
7127	TNFAIP2	4.27836	1.19809	3.90871	9.27919e-05	0.00590634
115123	MARCH3	3.17324	0.66136	3.90197	9.54131e-05	0.00602753
23590	PDSS1	2.85871	0.540136	3.88972	0.000100361	0.00629277
5376	PMP22	-1.65035	0.180316	-3.8865	0.0001017	0.00632954
9969	MED13	2.56216	0.436467	3.8782	0.000105232	0.00650118
4792	NFKBIA	4.39585	1.29031	3.86987	0.000108893	0.00667827
64092	SAMSN1	3.47171	0.805831	3.86741	0.000109995	0.00669697
54920	DUS2	-2.21784	0.329693	-3.86256	0.000112206	0.00675139
604	BCL6	1.69705	0.1931	3.86193	0.000112496	0.00675139
5209	PFKFB3	4.72997	1.51775	3.83936	0.000123357	0.00734027
2683	B4GALT1	2.13722	0.310096	3.83797	0.000124056	0.00734027
55357	TBC1D2	-1.64535	0.18402	-3.83553	0.000125296	0.00734342
1326	MAP3K8	4.37653	1.30287	3.83424	0.000125954	0.00734342
1318	SLC31A2	2.08894	0.297054	3.83273	0.000126731	0.00734342
10049	DNAJB6	2.4688	0.415908	3.82814	0.000129118	0.00739252
8061	FOSL1	2.97068	0.602328	3.82772	0.000129338	0.00739252
166929	SGMS2	3.57308	0.872251	3.8258	0.000130348	0.00739991
5723	PSPH	-2.42728	0.40417	-3.81801	0.000134531	0.00756384
6573	SLC19A1	-1.61904	0.179907	-3.81709	0.000135036	0.00756384
50619	DEF6	-1.60151	0.177406	-3.80231	0.000143355	0.00797664
142	PARP1	-1.56946	0.170766	-3.79796	0.000145889	0.00806421
57017	COQ9	-1.5948	0.176519	-3.79586	0.000147134	0.00807988
55852	TEX2	-3.84506	1.02853	-3.79137	0.00014982	0.00817395
962	CD48	2.42648	0.410248	3.78837	0.000151638	0.00821978
5272	SERPINB9	4.36456	1.33187	3.78189	0.000155639	0.00838258
9980	DOPEY2	-2.13497	0.319561	-3.77672	0.000158908	0.0085041
8266	UBL4A	-2.81865	0.558001	-3.77333	0.000161086	0.00854951
1906	EDN1	4.81353	1.62901	3.7714	0.000162336	0.00854951
55812	SPATA7	-2.81471	0.557489	-3.76978	0.000163394	0.00854951
54993	ZSCAN2	-1.59938	0.180063	-3.76912	0.000163827	0.00854951
8677	STX10	-1.57096	0.173967	-3.76645	0.000165582	0.00855039
84102	SLC41A2	3.28921	0.76282	3.76601	0.000165879	0.00855039
79666	PLEKHF2	2.2433	0.355184	3.7641	0.000167152	0.00856349
2706	GJB2	4.09533	1.18931	3.75527	0.000173151	0.00881707
9945	GFPT2	5.11129	1.87084	3.73691	0.000186294	0.00942891
10435	CDC42EP2	3.79817	1.03389	3.73541	0.000187411	0.00942891
3383	ICAM1	4.73366	1.60761	3.73342	0.000188896	0.00944702
10046	MAMLD1	3.53521	0.900657	3.72508	0.000195252	0.00963827
6461	SHB	-1.56412	0.17637	-3.72441	0.000195773	0.00963827
122786	FRMD6	1.72754	0.21529	3.72321	0.000196707	0.00963827
328	APEX1	-2.18852	0.345659	-3.72244	0.000197308	0.00963827
54465	ETAA1	-1.79969	0.23433	-3.71778	0.000200984	0.00976106
81855	SFXN3	-1.55503	0.175694	-3.70988	0.000207355	0.00995824
490	ATP2B1	4.06928	1.20324	3.70972	0.000207487	0.00995824
25819	NOCT	5.35981	2.08897	3.70837	0.000208599	0.00995824
3398	ID2	2.23701	0.365116	3.70213	0.000213797	0.0101487
27148	STK36	-1.92392	0.270372	-3.70003	0.000215574	0.0101756
285367	RPUSD3	-1.54199	0.174109	-3.69547	0.00021948	0.0102867
85403	EAF1	1.55248	0.176642	3.69385	0.000220887	0.0102867
64428	NARFL	-1.55183	0.176573	-3.69303	0.000221601	0.0102867
11213	IRAK3	2.61539	0.502156	3.69077	0.000223574	0.0103213
2920	CXCL2	4.11661	1.2477	3.6854	0.000228347	0.010484
4520	MTF1	3.44843	0.876475	3.68342	0.000230125	0.0105082
5525	PPP2R5A	-1.53509	0.174451	-3.67535	0.000237521	0.0107842
55254	TMEM39A	2.06209	0.315012	3.67405	0.000238737	0.0107842
83594	NUDT12	-1.54679	0.1775	-3.6714	0.00024123	0.0107901
4973	OLR1	4.51274	1.51102	3.67118	0.000241436	0.0107901
10123	ARL4C	-3.38377	0.852209	-3.66545	0.0002469	0.0109759
196513	DCP1B	-2.0646	0.319626	-3.65187	0.000260336	0.0115123
5341	PLEK	1.70694	0.219031	3.64724	0.00026507	0.0116111
5189	PEX1	-1.59361	0.191089	-3.64555	0.000266823	0.0116111
329	BIRC2	3.96225	1.18153	3.64519	0.000267198	0.0116111
2908	NR3C1	2.74137	0.565942	3.64403	0.000268402	0.0116111
7062	TCHH	2.62175	0.517923	3.643	0.000269479	0.0116111
834	CASP1	2.4204	0.442553	3.63835	0.000274393	0.0117625
80223	RAB11FIP1	-2.43154	0.447398	-3.63525	0.000277711	0.0118171
165904	XIRP1	5.37474	2.18687	3.63452	0.000278504	0.0118171
2152	F3	3.55541	0.957613	3.63324	0.000279886	0.0118171
8028	MLLT10	-2.27532	0.393583	-3.6268	0.000286954	0.0120549
5933	RBL1	-1.79001	0.244042	-3.62346	0.000290693	0.0121512
79627	OGFRL1	2.93186	0.655477	3.6213	0.000293129	0.0121924
79694	MANEA	-1.70434	0.222412	-3.61391	0.000301609	0.0124407
116496	FAM129A	2.57445	0.507582	3.61353	0.00030206	0.0124407
25776	CBY1	-1.5137	0.175904	-3.60911	0.000307246	0.0125926
23463	ICMT	-1.56202	0.188241	-3.60022	0.00031795	0.012968
25948	KBTBD2	1.46521	0.166117	3.59496	0.000324447	0.0130128
90826	PRMT9	-2.17757	0.36699	-3.59455	0.000324952	0.0130128
55361	PI4K2A	-1.57132	0.191114	-3.59432	0.000325238	0.0130128
3656	IRAK2	3.50492	0.950874	3.59432	0.000325243	0.0130128
26118	WSB1	1.49081	0.173	3.58425	0.000338046	0.0134609
4683	NBN	5.38109	2.2562	3.58246	0.000340374	0.0134897
970	CD70	2.19139	0.374707	3.57992	0.000343702	0.0135577
2921	CXCL3	4.18972	1.37144	3.57764	0.000346712	0.0136125
10063	COX17	1.4777	0.170829	3.57523	0.000349915	0.0136744
10999	SLC27A4	-1.48381	0.172405	-3.57359	0.000352124	0.013697
55746	NUP133	-1.48185	0.172108	-3.57194	0.000354351	0.0137201
6506	SLC1A2	3.07892	0.752188	3.55006	0.000385144	0.0147952
9379	NRXN2	1.6877	0.226049	3.54972	0.00038564	0.0147952
961	CD47	1.47765	0.173619	3.54626	0.000390736	0.014897
51063	CALHM2	-2.67413	0.569031	-3.54498	0.000392638	0.014897
29842	TFCP2L1	-1.53961	0.188691	-3.54433	0.000393612	0.014897
1052	CEBPD	2.13056	0.363131	3.5356	0.000406854	0.0153291
9589	WTAP	3.97894	1.26768	3.53397	0.00040937	0.015355
60370	AVPI1	-3.63647	1.06001	-3.53204	0.00041237	0.0153595
10135	NAMPT	5.13884	2.11739	3.53154	0.000413146	0.0153595
5326	PLAGL2	4.24169	1.44441	3.52935	0.000416584	0.0153865
51382	ATP6V1D	-1.51013	0.183142	-3.52875	0.000417533	0.0153865
56254	RNF20	-1.788	0.257014	-3.52686	0.000420515	0.0154287
4891	SLC11A2	1.58683	0.203009	3.52187	0.000428512	0.0155715
51385	ZNF589	-2.80517	0.634997	-3.52025	0.000431134	0.0155715
5533	PPP3CC	3.36878	0.916399	3.51909	0.000433029	0.0155715
51582	AZIN1	1.43298	0.165843	3.51877	0.000433551	0.0155715
5795	PTPRJ	1.45604	0.171231	3.5187	0.000433674	0.0155715
55846	ITFG2	-2.15756	0.37662	-3.5157	0.0004386	0.0156813
4931	NVL	-1.46039	0.172848	-3.51265	0.000443664	0.0157952
9120	SLC16A6	1.71337	0.238082	3.51147	0.00044564	0.0157986
55914	ERBIN	1.43513	0.167397	3.50767	0.000452041	0.0159582
79810	PTCD2	-1.45405	0.172185	-3.50414	0.000458087	0.016104
4064	CD180	-3.14446	0.807354	-3.49957	0.000466017	0.0163145
10512	SEMA3C	1.99282	0.324761	3.49692	0.000470656	0.0164085
29940	DSE	1.74205	0.248416	3.4952	0.00047371	0.0164468
3732	CD82	2.03846	0.340759	3.49204	0.000479351	0.0165741
9846	GAB2	1.71123	0.240657	3.48826	0.000486183	0.0167253
6362	CCL18	1.84371	0.279497	3.48742	0.000487704	0.0167253
23258	DENND5A	4.99639	2.05678	3.48387	0.000494211	0.0168574
2180	ACSL1	3.64064	1.09248	3.48314	0.000495571	0.0168574
55656	INTS8	-2.24749	0.416735	-3.48152	0.000498585	0.0168916
10845	CLPX	-1.44842	0.173265	-3.47966	0.000502044	0.0169405
10469	TIMM44	-1.42008	0.166802	-3.47705	0.000506961	0.0170379
284114	TMEM102	-1.42043	0.167041	-3.47544	0.00051002	0.0170725
54749	EPDR1	-1.43585	0.171372	-3.46848	0.00052341	0.0174511
8536	CAMK1	-1.89344	0.298232	-3.46717	0.000525969	0.0174519
29966	STRN3	1.78244	0.264414	3.46634	0.000527588	0.0174519
22902	RUFY3	1.41359	0.167189	3.45716	0.000545904	0.017987
23529	CLCF1	6.18985	3.21664	3.45127	0.000557964	0.0182481
639	PRDM1	1.40454	0.165629	3.45116	0.000558173	0.0182481
602	BCL3	2.57988	0.559252	3.44981	0.000560984	0.018269
898	CCNE1	-1.79927	0.27239	-3.44747	0.000565855	0.0182966
6504	SLAMF1	5.08131	2.17265	3.44731	0.000566189	0.0182966
23533	PIK3R5	2.06393	0.360817	3.43598	0.000590412	0.0190063
6615	SNAI1	5.92793	2.98537	3.43087	0.000601655	0.0192943
79960	JADE1	-2.84291	0.689572	-3.42352	0.00061816	0.0196738
7727	ZNF174	-1.78217	0.270989	-3.42351	0.000618171	0.0196738
1021	CDK6	1.36125	0.158978	3.41405	0.000640059	0.0201392
126282	TNFAIP8L1	-1.36971	0.161029	-3.41331	0.000641782	0.0201392
4071	TM4SF1	2.71101	0.631239	3.4122	0.000644409	0.0201392
5366	PMAIP1	4.71113	1.90635	3.41211	0.000644613	0.0201392
55657	ZNF692	-1.37027	0.16128	-3.41204	0.000644781	0.0201392
166012	CHST13	-1.4114	0.171294	-3.4102	0.000649157	0.0202008
3620	IDO1	6.13312	3.23772	3.40849	0.000653242	0.0202263
3417	IDH1	-2.51896	0.546365	-3.40784	0.000654792	0.0202263
55625	ZDHHC7	-2.48928	0.53403	-3.40637	0.000658329	0.0202611
23583	SMUG1	-1.37924	0.16491	-3.39638	0.000682832	0.0209385
1540	CYLD	2.0625	0.369233	3.39426	0.000688153	0.0209932
65010	SLC26A6	-1.38536	0.166641	-3.39368	0.000689612	0.0209932
84919	PPP1R15B	4.42956	1.70488	3.39245	0.000692695	0.0210109
10957	PNRC1	4.87494	2.06666	3.39105	0.000696253	0.0210429
23248	RPRD2	-1.98327	0.344085	-3.38103	0.000722151	0.021565
2745	GLRX	1.63889	0.235071	3.38025	0.000724188	0.021565
10461	MERTK	-2.96259	0.768156	-3.38023	0.000724248	0.021565
84529	C15orf41	-1.80739	0.286028	-3.37945	0.000726308	0.021565
5210	PFKFB4	-2.56089	0.574243	-3.37943	0.000726361	0.021565
79153	GDPD3	-1.40142	0.172807	-3.37123	0.000748346	0.0220925
4217	MAP3K5	1.54609	0.210373	3.37084	0.000749387	0.0220925
9761	MLEC	-1.85399	0.302957	-3.36834	0.000756219	0.0222159
8565	YARS	-1.36458	0.164345	-3.36605	0.000762518	0.0223229
54438	GFOD1	-2.4487	0.530592	-3.36167	0.000774715	0.0226012
5359	PLSCR1	2.31458	0.475721	3.35579	0.000791379	0.0230075
9786	KIAA0586	-2.30348	0.472117	-3.35243	0.000801054	0.0232085
8021	NUP214	-1.36814	0.16671	-3.35081	0.000805751	0.0232643
9334	B4GALT5	3.33988	0.996101	3.34641	0.000818641	0.0235556
55629	PNRC2	1.32795	0.157605	3.345	0.000822816	0.0235949
51490	SPOUT1	-1.3665	0.167134	-3.34254	0.000830159	0.0236606
16	AARS	-1.33586	0.159742	-3.34234	0.000830739	0.0236606
55320	MIS18BP1	-3.26826	0.960391	-3.33497	0.000853082	0.0242148
79142	PHF23	-2.95978	0.788103	-3.33402	0.000855996	0.0242157
84444	DOT1L	2.51165	0.568756	3.33039	0.00086723	0.0244512
85414	SLC45A3	-1.97117	0.350871	-3.32775	0.000875519	0.0245619
81889	FAHD1	-1.3348	0.161002	-3.32659	0.00087915	0.0245619
79738	BBS10	-2.48141	0.556712	-3.3257	0.000881956	0.0245619
6367	CCL22	2.06431	0.38535	3.32542	0.00088285	0.0245619
5771	PTPN2	2.91373	0.768461	3.32383	0.000887896	0.0246208
79675	FASTKD1	-1.87093	0.317403	-3.32087	0.000897374	0.024738
23116	TOGARAM1	-1.75455	0.279178	-3.32067	0.000898011	0.024738
629	CFB	4.90862	2.18864	3.31797	0.000906752	0.0248684
11179	ZNF277	2.78065	0.702591	3.31738	0.000908665	0.0248684
4040	LRP6	1.34941	0.166015	3.31184	0.000926829	0.0252832
5292	PIM1	2.58562	0.610626	3.30885	0.000936798	0.0254724
19	ABCA1	1.36226	0.169737	3.30652	0.000944615	0.0256021
5742	PTGS1	-1.3894	0.176807	-3.30429	0.000952182	0.0257242
57162	PELI1	4.49956	1.85862	3.30046	0.000965253	0.0259938
389792	IER5L	-2.79335	0.717355	-3.29806	0.000973546	0.0261333
2710	GK	3.17363	0.928352	3.29382	0.000988343	0.026446
57594	HOMEZ	-1.33012	0.163179	-3.29276	0.000992078	0.0264617
23741	EID1	-1.34702	0.167515	-3.29115	0.000997802	0.0264791
201232	SLC16A13	-1.30806	0.158045	-3.29031	0.00100078	0.0264791
348235	SKA2	-1.71153	0.270645	-3.28991	0.00100218	0.0264791
55768	NGLY1	-1.34405	0.167605	-3.28301	0.00102704	0.0269176
6484	ST3GAL4	1.84697	0.316511	3.28296	0.00102723	0.0269176
2634	GBP2	3.1654	0.929846	3.28264	0.00102839	0.0269176
5058	PAK1	-3.26268	0.989038	-3.28072	0.00103544	0.027018
9414	TJP2	4.98801	2.319	3.27549	0.00105477	0.0272303
54491	OTULINL	-2.46783	0.567665	-3.27544	0.00105496	0.0272303
4790	NFKB1	4.60604	1.97764	3.27532	0.00105542	0.0272303
122616	CLBA1	-1.67794	0.262518	-3.27489	0.00105703	0.0272303
8140	SLC7A5	3.03291	0.85807	3.27415	0.00105982	0.0272303
284370	ZNF615	-1.62382	0.246098	-3.27329	0.00106303	0.0272303
55027	HEATR3	-1.97178	0.363946	-3.26843	0.00108146	0.027541
129285	PPP1R21	-2.37925	0.529931	-3.26836	0.00108171	0.027541
55347	ABHD10	-2.32143	0.504992	-3.26673	0.00108799	0.0276172
8676	STX11	4.077	1.56027	3.26394	0.00109875	0.0278064
283149	BCL9L	2.94369	0.814527	3.26167	0.00110759	0.027946
26160	IFT172	-1.33538	0.16792	-3.25877	0.00111897	0.0281485
10559	SLC35A1	-1.50526	0.213481	-3.25785	0.00112259	0.0281553
10615	SPAG5	1.2965	0.158719	3.2543	0.00113671	0.0284246
22839	DLGAP4	1.54602	0.227133	3.24395	0.00117886	0.0293912
59274	TLNRD1	2.276	0.492994	3.24154	0.00118888	0.029553
6821	SUOX	-1.91112	0.347893	-3.24015	0.00119467	0.0296094
8303	SNN	2.09606	0.419434	3.23647	0.00121016	0.0299052
27229	TUBGCP4	-1.39609	0.186386	-3.23376	0.00122172	0.0300155
221079	ARL5B	5.71513	3.12457	3.23319	0.00122417	0.0300155
51312	SLC25A37	5.55295	2.95025	3.23291	0.00122534	0.0300155
23657	SLC7A11	1.31298	0.165163	3.23074	0.00123469	0.0301567
5001	ORC5	-1.44265	0.199516	-3.22977	0.0012389	0.0301717
22908	SACM1L	-1.48372	0.211589	-3.22556	0.00125726	0.0304198
4616	GADD45B	4.55602	1.99509	3.22556	0.00125727	0.0304198
65977	PLEKHA3	1.29014	0.16004	3.22495	0.00125995	0.0304198
23580	CDC42EP4	2.42758	0.567129	3.22353	0.00126621	0.0304833
11177	BAZ1A	4.27494	1.76363	3.21904	0.00128621	0.0308254
10006	ABI1	2.11365	0.431247	3.21862	0.00128807	0.0308254
92162	TMEM88	3.15153	0.959189	3.21788	0.00129142	0.0308254
7181	NR2C1	-1.53785	0.228877	-3.21449	0.00130675	0.0310175
57474	ZNF490	-1.30543	0.164925	-3.21447	0.00130686	0.0310175
57172	CAMK1G	4.54649	2.00231	3.213	0.00131357	0.0310414
9754	STARD8	1.50486	0.21945	3.21239	0.00131634	0.0310414
327	APEH	-1.53162	0.227432	-3.21164	0.00131982	0.0310414
84807	NFKBID	2.10167	0.428398	3.21101	0.0013227	0.0310414
5912	RAP2B	-1.70663	0.282694	-3.20982	0.00132816	0.0310414
471	ATIC	-1.72886	0.29018	-3.20942	0.00133003	0.0310414
1465	CSRP1	-1.30642	0.166014	-3.20634	0.00134434	0.0312885
51278	IER5	2.57088	0.643565	3.20469	0.00135209	0.031382
55218	EXD2	-1.29536	0.163547	-3.20308	0.00135964	0.0314703
3371	TNC	5.03713	2.47585	3.20126	0.00136829	0.0315397
11169	WDHD1	-1.3839	0.18693	-3.20085	0.00137024	0.0315397
56474	CTPS2	-2.01504	0.396504	-3.20008	0.0013739	0.0315397
3071	NCKAP1L	-1.28431	0.161216	-3.19863	0.00138081	0.0316118
2806	GOT2	-1.61101	0.253959	-3.19682	0.00138954	0.0317252
55332	DRAM1	3.39618	1.13177	3.19236	0.00141116	0.0321317
9435	CHST2	1.60079	0.251717	3.19063	0.00141961	0.0322366
4833	NME4	-1.28192	0.161664	-3.18826	0.00143131	0.0322923
7514	XPO1	-1.28122	0.161526	-3.18789	0.00143313	0.0322923
7738	ZNF184	-1.51888	0.227027	-3.18775	0.00143382	0.0322923
115992	RNF166	-3.03686	0.907986	-3.18703	0.00143743	0.0322923
11311	VPS45	-2.48472	0.608504	-3.18527	0.00144618	0.0324021
90634	N4BP2L1	3.60974	1.28565	3.18358	0.00145468	0.0324405
11314	CD300A	-1.4191	0.198723	-3.18339	0.00145561	0.0324405
7408	VASP	1.25803	0.15633	3.18176	0.00146381	0.0324466
3164	NR4A1	1.25479	0.155539	3.18165	0.0014644	0.0324466
51281	ANKMY1	-1.5148	0.226763	-3.18104	0.00146748	0.0324466
26525	IL36RN	2.92403	0.847447	3.17633	0.00149149	0.0327798
221468	TMEM217	3.51249	1.22288	3.17631	0.0014916	0.0327798
25932	CLIC4	2.85778	0.809751	3.1758	0.00149425	0.0327798
151987	PPP4R2	4.50609	2.01712	3.17274	0.0015101	0.0330413
79745	CLIP4	-2.17394	0.469926	-3.17127	0.00151775	0.0331224
124935	SLC43A2	2.91099	0.84348	3.16959	0.00152656	0.0332284
4210	MEFV	1.27681	0.162468	3.16769	0.00153655	0.0333594
55737	VPS35	-1.44577	0.208512	-3.16617	0.00154458	0.0334474
23171	GPD1L	-1.50983	0.227856	-3.16299	0.00156159	0.0337287
55793	MINDY1	-2.42114	0.587808	-3.15793	0.00158893	0.0341747
29062	WDR91	-3.56995	1.27865	-3.15709	0.00159353	0.0341747
26523	AGO1	-1.25066	0.156947	-3.15692	0.00159444	0.0341747
3087	HHEX	-6.30682	3.99345	-3.156	0.00159951	0.0341962
9021	SOCS3	6.14478	3.804	3.15055	0.00162962	0.0347515
5271	SERPINB8	2.69877	0.73462	3.14873	0.00163984	0.0348808
23417	MLYCD	-2.50867	0.636347	-3.14483	0.00166186	0.0352143
339327	ZNF546	-1.52143	0.234165	-3.14406	0.00166623	0.0352143
2358	FPR2	2.07389	0.43519	3.14373	0.00166809	0.0352143
57496	MKL2	-2.30018	0.536145	-3.14138	0.00168152	0.0354089
4791	NFKB2	4.15812	1.75602	3.13785	0.00170191	0.0357486
51526	OSER1	1.26534	0.162831	3.13574	0.00171424	0.0359177
3091	HIF1A	2.93314	0.876961	3.13215	0.00173531	0.0362689
58492	ZNF77	-1.58295	0.25584	-3.12955	0.00175074	0.0363962
9363	RAB33A	3.63272	1.3479	3.12898	0.00175412	0.0363962
1846	DUSP4	1.25235	0.160197	3.12894	0.0017544	0.0363962
27342	RABGEF1	1.93197	0.382017	3.12579	0.0017733	0.0366978
2069	EREG	3.34483	1.14764	3.12227	0.0017946	0.0369926
10520	ZNF211	-1.24199	0.158261	-3.12199	0.00179636	0.0369926
79709	COLGALT1	-1.78224	0.326139	-3.1208	0.00180362	0.0370352
80262	C16orf70	-1.82338	0.341498	-3.12021	0.00180724	0.0370352
10950	BTG3	3.31802	1.13255	3.11782	0.00182194	0.0372456
91147	TMEM67	-1.5794	0.256907	-3.11605	0.0018329	0.0373313
54890	ALKBH5	-1.23128	0.15624	-3.11502	0.00183935	0.0373313
23708	GSPT2	-2.26636	0.529351	-3.115	0.00183946	0.0373313
84975	MFSD5	-1.44483	0.215639	-3.11138	0.00186218	0.0377012
25798	BRI3	-1.82025	0.344393	-3.10173	0.00192391	0.0388575
245812	CNPY4	-1.37536	0.197007	-3.09867	0.00194392	0.0391674
2919	CXCL1	4.82868	2.43171	3.09651	0.00195811	0.0393033
29896	TRA2A	2.10239	0.461076	3.09619	0.00196024	0.0393033
3096	HIVEP1	3.04568	0.968057	3.09552	0.0019647	0.0393033
201292	TRIM65	-3.30644	1.14758	-3.08652	0.00202516	0.0404166
26009	ZZZ3	-1.8057	0.342415	-3.08581	0.00203	0.0404173
2117	ETV3	4.10528	1.77245	3.08359	0.00204519	0.0405028
148266	ZNF569	-1.89771	0.378904	-3.08293	0.0020497	0.0405028
11142	PKIG	1.62361	0.277561	3.08178	0.00205766	0.0405028
51561	IL23A	8.71612	8.00841	3.08	0.00207003	0.0405028
2669	GEM	2.1159	0.472013	3.07977	0.00207164	0.0405028
7326	UBE2G1	-1.96264	0.406128	-3.07971	0.00207205	0.0405028
8078	USP5	-1.25622	0.166393	-3.07962	0.00207263	0.0405028
11193	WBP4	2.60642	0.716313	3.07959	0.00207286	0.0405028
8924	HERC2	-1.60701	0.272492	-3.07851	0.00208036	0.0405549
57205	ATP10D	-1.43413	0.21717	-3.07742	0.00208798	0.0406093
79724	ZNF768	-2.36724	0.593839	-3.0719	0.00212701	0.0411921
10209	EIF1	1.23255	0.161075	3.07109	0.0021328	0.0411921
56893	UBQLN4	-1.23197	0.16101	-3.07026	0.00213871	0.0411921
64682	ANAPC1	-1.2253	0.159309	-3.06988	0.00214145	0.0411921
1102	RCBTB2	-2.69228	0.769258	-3.06961	0.00214337	0.0411921
51311	TLR8	1.8023	0.344971	3.06856	0.00215093	0.0411921
2193	FARSA	-1.87721	0.374291	-3.06837	0.00215227	0.0411921
57037	ANKMY2	-1.26292	0.169608	-3.06658	0.00216525	0.0413464
3586	IL10	6.59855	4.6374	3.06416	0.00218282	0.0415558
25840	METTL7A	-1.56221	0.260429	-3.06122	0.0022044	0.0415558
148254	ZNF555	-1.4926	0.237815	-3.06071	0.00220809	0.0415558
4155	MBP	-3.14008	1.05284	-3.06027	0.0022114	0.0415558
10422	UBAC1	-3.03046	0.980752	-3.06005	0.00221296	0.0415558
4302	MLLT6	1.64247	0.288102	3.06002	0.00221325	0.0415558
26524	LATS2	1.64728	0.289837	3.05978	0.00221496	0.0415558
11097	NUPL2	-2.05486	0.451512	-3.05806	0.00222772	0.0415558
22882	ZHX2	2.75708	0.813002	3.05776	0.00222999	0.0415558
9646	CTR9	-1.77711	0.337871	-3.0573	0.00223338	0.0415558
3576	CXCL8	4.00409	1.71554	3.05705	0.00223524	0.0415558
150275	CCDC117	2.77379	0.823588	3.05646	0.00223967	0.0415558
55325	UFSP2	-2.08607	0.465856	-3.05635	0.00224051	0.0415558
9424	KCNK6	-2.29799	0.56569	-3.05533	0.00224812	0.041605
27289	RND1	4.58563	2.2546	3.05397	0.00225836	0.0417028
11264	PXMP4	-1.91876	0.395987	-3.04916	0.0022948	0.0422827
89890	KBTBD6	-2.3967	0.619258	-3.04564	0.00232188	0.0426881
80344	DCAF11	-1.24606	0.167772	-3.04214	0.00234904	0.043093
9249	DHRS3	-2.80447	0.851084	-3.03993	0.00236629	0.043315
10817	FRS3	-1.21443	0.159763	-3.03833	0.00237896	0.0434304
2313	FLI1	-3.1108	1.04905	-3.03721	0.00238778	0.0434304
9976	CLEC2B	-1.48655	0.239565	-3.03717	0.0023881	0.0434304
199745	THAP8	-2.14145	0.497546	-3.03593	0.00239797	0.0435156
3460	IFNGR2	1.68023	0.306934	3.03281	0.00242286	0.0438508
998	CDC42	1.20367	0.157607	3.03194	0.00242989	0.0438508
126069	ZNF491	-2.48929	0.674201	-3.03166	0.0024321	0.0438508
10664	CTCF	-1.55128	0.262431	-3.0282	0.00246018	0.0442622
79155	TNIP2	2.01161	0.442291	3.02475	0.00248838	0.0446739
55303	GIMAP4	-2.26348	0.560853	-3.0224	0.00250778	0.0449262
10186	LHFPL6	3.41072	1.27507	3.0205	0.00252356	0.0451126
57620	STIM2	-2.09453	0.481189	-3.01946	0.00253227	0.0451722
130589	GALM	-2.09809	0.483136	-3.01848	0.00254046	0.0452223
79573	TTC13	-2.48294	0.677188	-3.01725	0.0025508	0.0453104
5345	SERPINF2	-1.81024	0.361193	-3.01207	0.0025947	0.0459929
10426	TUBGCP3	-1.93225	0.411935	-3.01057	0.00260761	0.0460791
10140	TOB1	-2.5333	0.70831	-3.01006	0.00261192	0.0460791
1837	DTNA	1.38938	0.213133	3.00951	0.00261668	0.0460791
54541	DDIT4	3.038	1.0194	3.00895	0.0026215	0.0460791
2535	FZD2	-2.29752	0.583451	-3.00786	0.00263093	0.0461484
4285	MIPEP	-1.93978	0.416263	-3.00655	0.00264231	0.0462514
9766	SUSD6	1.17225	0.152189	3.0049	0.00265672	0.046407
8942	KYNU	2.57871	0.738032	3.00168	0.00268496	0.0466921
7771	ZNF112	-1.74643	0.33855	-3.00151	0.00268642	0.0466921
8994	LIMD1	-1.76048	0.344104	-3.00114	0.00268971	0.0466921
27071	DAPP1	2.82005	0.884331	2.99881	0.00271033	0.046953
25946	ZNF385A	-1.4986	0.249994	-2.99723	0.00272445	0.0471005
4669	NAGLU	-1.30377	0.189366	-2.99605	0.00273498	0.0471854
10797	MTHFD2	2.84362	0.901358	2.99517	0.00274288	0.0472247
133686	NADK2	1.41757	0.224128	2.99432	0.00275059	0.0472607
79132	DHX58	1.72189	0.331418	2.99102	0.00278051	0.0476772
10939	AFG3L2	-1.19039	0.158811	-2.9871	0.0028164	0.0477934
6752	SSTR2	4.47409	2.24606	2.98534	0.0028326	0.0477934
8575	PRKRA	1.17592	0.155177	2.98514	0.0028345	0.0477934
1030	CDKN2B	2.78314	0.869433	2.98482	0.00283748	0.0477934
140885	SIRPA	1.18341	0.15722	2.98457	0.00283982	0.0477934
54883	CWC25	1.50695	0.254941	2.98455	0.00283994	0.0477934
5705	PSMC5	-1.19012	0.159017	-2.98449	0.00284054	0.0477934
8531	YBX3	1.19838	0.161271	2.98412	0.00284397	0.0477934
57826	RAP2C	4.49771	2.2728	2.9834	0.00285066	0.0477934
26123	TCTN3	-1.41849	0.226084	-2.98326	0.00285197	0.0477934
170575	GIMAP1	-3.90857	1.71666	-2.98316	0.00285288	0.0477934
10919	EHMT2	-1.64944	0.305775	-2.98288	0.00285555	0.0477934
58515	SELENOK	1.17932	0.156705	2.97914	0.00289062	0.0482843
5984	RFC4	-2.68175	0.811152	-2.97761	0.0029051	0.0484027
6385	SDC4	4.1912	1.98184	2.97717	0.00290923	0.0484027
22876	INPP5F	-1.19949	0.162516	-2.97543	0.0029258	0.0484926
80833	APOL3	2.9731	0.998645	2.97512	0.00292872	0.0484926
83856	FSD1L	4.97984	2.80234	2.97478	0.00293195	0.0484926
694	BTG1	2.78954	0.880318	2.97312	0.00294785	0.0486598
11329	STK38	-1.16459	0.153506	-2.97242	0.00295462	0.0486759
25804	LSM4	-1.43717	0.234235	-2.96949	0.00298299	0.0490277
80745	THUMPD2	-2.16789	0.53326	-2.96871	0.00299054	0.0490277
158219	TTC39B	2.34561	0.624402	2.96841	0.00299348	0.0490277
254394	MCM9	-1.16939	0.155335	-2.96704	0.00300681	0.0490964
6041	RNASEL	-2.08771	0.495189	-2.96678	0.00300936	0.0490964
149420	PDIK1L	-2.81324	0.900009	-2.9654	0.00302293	0.0492222
285381	DPH3	1.18306	0.159312	2.96402	0.00303647	0.0493471
7159	TP53BP2	2.83597	0.91791	2.96007	0.00307572	0.0496973
5734	PTGER4	4.41554	2.2261	2.95945	0.00308191	0.0496973
57214	CEMIP	2.93927	0.986426	2.95942	0.00308217	0.0496973
29919	RMC1	1.91836	0.420406	2.95866	0.00308979	0.0496973
23759	PPIL2	-1.1638	0.154733	-2.9586	0.00309042	0.0496973
26585	GREM1	4.11117	1.9313	2.95829	0.00309351	0.0496973
153733	CCDC112	-2.19928	0.55396	-2.95488	0.00312786	0.0501532
9873	FCHSD2	1.18748	0.161967	2.95062	0.00317137	0.0507407
60528	ELAC2	-1.17583	0.158919	-2.94955	0.00318242	0.0507407
81932	HDHD3	-1.1606	0.154831	-2.94953	0.00318262	0.0507407
54885	TBC1D8B	-1.16878	0.157108	-2.94872	0.00319095	0.0507772
55829	SELENOS	1.62393	0.304658	2.94214	0.00325957	0.0517711
899	CCNF	-1.18412	0.16213	-2.9408	0.00327364	0.0518965
7384	UQCRC1	-1.2602	0.183963	-2.93815	0.00330176	0.0520844
55893	ZNF395	-2.96026	1.01529	-2.93789	0.0033045	0.0520844
51109	RDH11	-1.28637	0.191807	-2.93719	0.00331197	0.0520844
57107	PDSS2	-1.5127	0.265292	-2.93691	0.00331502	0.0520844
286148	DPY19L4	-1.44925	0.243526	-2.93677	0.00331649	0.0520844
129807	NEU4	1.43507	0.238973	2.93561	0.00332893	0.0521822
23608	MKRN1	-1.17775	0.161025	-2.93499	0.0033356	0.0521895
23051	ZHX3	-2.60288	0.787286	-2.93352	0.00335146	0.0523401
8767	RIPK2	4.96356	2.866	2.93194	0.00336851	0.0525087
272	AMPD3	2.16166	0.543796	2.93137	0.00337476	0.0525087
168537	GIMAP7	-5.2162	3.16808	-2.9306	0.0033831	0.0525413
5971	RELB	2.55194	0.759065	2.92908	0.00339963	0.0526653
947	CD34	1.25692	0.184186	2.92872	0.00340363	0.0526653
80818	ZNF436	-1.72167	0.346028	-2.9268	0.00342464	0.0528931
1241	LTB4R	-1.71204	0.342408	-2.92578	0.00343591	0.0529698
8645	KCNK5	5.09051	3.03167	2.92362	0.00345988	0.0532416
5266	PI3	1.71617	0.345369	2.92024	0.00349764	0.0535672
2800	GOLGA1	-1.74112	0.355678	-2.91944	0.00350661	0.0535672
2746	GLUD1	-1.41124	0.233724	-2.9191	0.00351045	0.0535672
9966	TNFSF15	3.01384	1.06597	2.91909	0.00351054	0.0535672
5701	PSMC2	-1.32122	0.204889	-2.91888	0.00351292	0.0535672
91663	MYADM	1.31568	0.203293	2.91803	0.00352252	0.0536163
4126	MANBA	-1.15947	0.158009	-2.91688	0.0035355	0.0537166
80222	TARS2	-1.17409	0.162291	-2.91442	0.0035635	0.0540443
54662	TBC1D13	-2.21934	0.580452	-2.913	0.00357979	0.0541935
4436	MSH2	-1.90976	0.430707	-2.90997	0.0036146	0.0546087
2664	GDI1	1.14759	0.155574	2.90949	0.00362022	0.0546087
84816	RTN4IP1	-1.29286	0.197625	-2.90825	0.00363461	0.0547276
10908	PNPLA6	-1.16056	0.159315	-2.90763	0.00364173	0.0547367
93129	ORAI3	-3.58892	1.52534	-2.9059	0.00366196	0.0549425
55101	DMAC2	-2.11294	0.529355	-2.90412	0.00368291	0.0551583
3320	HSP90AA1	1.19684	0.169966	2.90305	0.00369544	0.0551983
23059	CLUAP1	-2.45849	0.717313	-2.90278	0.00369872	0.0551983
64210	MMS19	-2.16885	0.559779	-2.89882	0.00374575	0.0557164
116138	KLHDC3	-2.26817	0.612258	-2.89874	0.0037467	0.0557164
23081	KDM4C	-1.15867	0.159907	-2.89753	0.00376119	0.0558331
93185	IGSF8	2.10813	0.529886	2.89605	0.00377888	0.0559967
51654	CDK5RAP1	-1.45684	0.253157	-2.89545	0.0037861	0.0560049
23099	ZBTB43	2.41741	0.698003	2.89349	0.00380988	0.0562112
8819	SAP30	-1.14057	0.155412	-2.8932	0.00381342	0.0562112
9810	RNF40	-1.25689	0.189296	-2.88885	0.0038665	0.0568937
9263	STK17A	2.40879	0.695777	2.88778	0.00387968	0.0569062
7884	SLBP	-1.73429	0.3607	-2.88768	0.00388089	0.0569062
85458	DIXDC1	1.47284	0.260295	2.88685	0.00389124	0.0569585
55266	TMEM19	-1.95257	0.458103	-2.88486	0.00391582	0.0572187
10658	CELF1	1.67402	0.336959	2.88385	0.00392847	0.0573039
191	AHCY	-1.69227	0.3447	-2.88237	0.00394693	0.0573799
145389	SLC38A6	-1.63871	0.323234	-2.88234	0.00394735	0.0573799
126295	ZNF57	-1.13023	0.153982	-2.88027	0.00397336	0.0576584
143879	KBTBD3	-3.68358	1.63649	-2.87947	0.00398339	0.0577043
123879	DCUN1D3	2.37097	0.678309	2.8788	0.00399189	0.0577278
123803	NTAN1	-1.40618	0.238975	-2.87649	0.00402123	0.0580522
10947	AP3M2	-2.79903	0.949165	-2.873	0.0040659	0.0582844
28514	DLL1	3.15319	1.20504	2.87243	0.00407326	0.0582844
1466	CSRP2	3.27297	1.29897	2.87172	0.00408238	0.0582844
10485	C1orf61	1.29458	0.20328	2.87133	0.0040875	0.0582844
353274	ZNF445	-1.11185	0.149947	-2.87128	0.00408807	0.0582844
3937	LCP2	2.93693	1.04688	2.87042	0.00409932	0.0582844
4208	MEF2C	-2.35471	0.673194	-2.8699	0.00410605	0.0582844
3631	INPP4A	-2.14691	0.55981	-2.86941	0.00411233	0.0582844
84445	LZTS2	-1.8495	0.415478	-2.86933	0.00411348	0.0582844
26608	TBL2	-1.57096	0.299762	-2.8693	0.00411379	0.0582844
6369	CCL24	1.12482	0.153688	2.86921	0.00411494	0.0582844
23199	GSE1	-1.74415	0.369637	-2.86878	0.00412056	0.0582844
64132	XYLT2	-2.33376	0.662489	-2.86725	0.00414052	0.0584682
27086	FOXP1	1.14341	0.159401	2.86389	0.00418471	0.0589012
81926	ABHD17A	-1.69008	0.348338	-2.86356	0.00418911	0.0589012
26276	VPS33B	-1.32807	0.215268	-2.86241	0.00420431	0.0589012
64802	NMNAT1	-2.0452	0.510691	-2.86191	0.00421091	0.0589012
90956	ADCK2	-1.28633	0.202024	-2.86189	0.00421127	0.0589012
144193	AMDHD1	-1.79451	0.393217	-2.86174	0.00421324	0.0589012
10952	SEC61B	1.46469	0.262742	2.85748	0.00427026	0.0594528
54799	MBTD1	-1.87059	0.428639	-2.85715	0.00427465	0.0594528
8790	FPGT	-2.01371	0.49697	-2.85649	0.00428353	0.0594528
3299	HSF4	-1.13302	0.15749	-2.85502	0.00430339	0.0594528
29988	SLC2A8	-1.82737	0.409837	-2.85445	0.00431119	0.0594528
3611	ILK	-1.1235	0.154934	-2.85431	0.00431308	0.0594528
1445	CSK	-1.52911	0.287016	-2.85421	0.00431437	0.0594528
8260	NAA10	-1.20513	0.178287	-2.85412	0.00431558	0.0594528
54858	PGPEP1	-2.77892	0.948036	-2.85406	0.00431638	0.0594528
6722	SRF	1.11923	0.153909	2.85291	0.0043321	0.0595622
6624	FSCN1	2.76158	0.937309	2.85244	0.0043385	0.0595622
3557	IL1RN	4.53125	2.5264	2.8508	0.00436092	0.0597723
53335	BCL11A	3.16083	1.22979	2.85027	0.00436824	0.0597752
124222	PAQR4	-2.62793	0.850792	-2.84906	0.00438487	0.0599052
95681	CEP41	-1.73465	0.371305	-2.84673	0.00441709	0.0602385
6714	SRC	2.11875	0.554129	2.84626	0.0044236	0.0602385
51232	CRIM1	2.00995	0.499248	2.84464	0.0044461	0.0604469
55245	UQCC1	-1.12356	0.156083	-2.84393	0.0044561	0.0604718
9070	ASH2L	-1.39717	0.241434	-2.84348	0.00446233	0.0604718
5351	PLOD1	-1.87344	0.43448	-2.8422	0.00448032	0.0606178
3561	IL2RG	1.1148	0.154021	2.84057	0.00450326	0.0608302
1844	DUSP2	3.9412	1.929	2.83767	0.00454438	0.0612871
6274	S100A3	2.98373	1.10798	2.83461	0.0045881	0.0617776
4493	MT1E	5.44398	3.69369	2.83261	0.00461704	0.0620351
55752	SEPT11	1.1114	0.154019	2.83194	0.00462672	0.0620351
1050	CEBPA	-3.52532	1.54984	-2.83175	0.00462938	0.0620351
2081	ERN1	1.11999	0.156514	2.83098	0.00464058	0.0620863
2959	GTF2B	2.24387	0.628725	2.82988	0.00465657	0.0622012
56938	ARNTL2	2.90899	1.05805	2.82806	0.00468309	0.0623652
252839	TMEM9	-1.11877	0.1565	-2.82802	0.0046837	0.0623652
11080	DNAJB4	2.70459	0.915001	2.82742	0.00469248	0.0623833
56548	CHST7	1.44552	0.261496	2.82678	0.00470181	0.0624086
57617	VPS18	-1.10744	0.153547	-2.82618	0.00471063	0.0624269
83607	AMMECR1L	1.09358	0.149807	2.82543	0.00472168	0.0624749
51409	HEMK1	-1.0975	0.150937	-2.82492	0.00472919	0.0624758
57149	LYRM1	1.91301	0.458996	2.82366	0.00474791	0.0625507
81566	CSRNP2	2.55694	0.820488	2.82282	0.00476028	0.0625507
10758	TRAF3IP2	2.6178	0.860191	2.82254	0.00476453	0.0625507
5791	PTPRE	1.11158	0.155096	2.82253	0.00476463	0.0625507
9942	XYLB	-1.23027	0.190482	-2.81885	0.00481954	0.0629663
6690	SPINK1	3.08767	1.20011	2.81852	0.00482458	0.0629663
26157	GIMAP2	-2.92265	1.0754	-2.81833	0.00482736	0.0629663
9114	ATP6V0D1	-1.21577	0.186097	-2.81826	0.00482849	0.0629663
64343	AZI2	1.78778	0.402509	2.81791	0.00483376	0.0629663
5142	PDE4B	2.45652	0.760429	2.81703	0.004847	0.0630231
391	RHOG	1.29842	0.212615	2.8159	0.00486402	0.0630231
130162	CLHC1	-1.67408	0.353493	-2.81569	0.00486723	0.0630231
1022	CDK7	1.40223	0.24808	2.81529	0.00487335	0.0630231
9516	LITAF	2.39868	0.726017	2.81514	0.00487563	0.0630231
5782	PTPN12	1.11486	0.157271	2.81124	0.00493504	0.0635196
23113	CUL9	-1.11188	0.15644	-2.81113	0.00493671	0.0635196
51465	UBE2J1	1.94711	0.479754	2.81113	0.00493671	0.0635196
64766	S100PBP	-1.67141	0.35376	-2.81015	0.00495188	0.0635315
8800	PEX11A	-2.61507	0.866019	-2.81009	0.00495276	0.0635315
29121	CLEC2D	1.21311	0.186641	2.80799	0.00498511	0.0637835
474344	GIMAP6	-3.51731	1.5692	-2.80783	0.00498759	0.0637835
571	BACH1	3.43254	1.49599	2.80641	0.00500967	0.0639684
1849	DUSP7	-1.94291	0.479575	-2.80559	0.00502251	0.0640351
11073	TOPBP1	-1.42223	0.257133	-2.80473	0.00503586	0.0640372
5597	MAPK6	1.57993	0.317345	2.8046	0.00503792	0.0640372
51703	ACSL5	1.10706	0.1559	2.8038	0.00505044	0.0640994
25959	KANK2	-1.09158	0.151935	-2.80045	0.00510311	0.0646469
4688	NCF2	1.69263	0.365411	2.80008	0.00510897	0.0646469
9530	BAG4	-1.86601	0.444346	-2.79933	0.00512095	0.0646972
80856	LNPK	-1.1073	0.156519	-2.79886	0.00512835	0.0646972
259307	IL4I1	1.79262	0.410526	2.79781	0.00514507	0.064811
113791	PIK3IP1	-3.0935	1.22517	-2.79481	0.00519306	0.0653176
2355	FOSL2	2.72983	0.955068	2.7933	0.00521731	0.0654349
81607	NECTIN4	-1.45088	0.269801	-2.79326	0.00521797	0.0654349
54498	SMOX	1.10891	0.15789	2.79073	0.00525887	0.0658495
56975	FAM20C	-2.5361	0.82677	-2.78916	0.00528444	0.0659809
7564	ZNF16	-1.41301	0.256659	-2.78913	0.00528507	0.0659809
2530	FUT8	-1.77843	0.407227	-2.78689	0.00532172	0.0663191
5311	PKD2	1.08239	0.150886	2.78651	0.00532795	0.0663191
54502	RBM47	1.82204	0.428097	2.78475	0.00535696	0.0665816
3308	HSPA4	-1.09742	0.155416	-2.78372	0.00537392	0.0666157
7293	TNFRSF4	3.1637	1.29172	2.78362	0.00537556	0.0666157
2635	GBP3	2.28523	0.674207	2.78313	0.00538378	0.0666194
79065	ATG9A	-2.20627	0.629449	-2.78085	0.00542168	0.0669896
55207	ARL8B	1.91062	0.472344	2.78001	0.00543575	0.0670311
7589	ZSCAN21	-1.09623	0.155529	-2.7797	0.00544099	0.0670311
26191	PTPN22	-1.66351	0.358738	-2.77739	0.00547966	0.0672969
126308	MOB3A	-1.69121	0.370854	-2.77713	0.00548417	0.0672969
64782	AEN	1.68496	0.368228	2.77672	0.00549103	0.0672969
6668	SP2	1.10144	0.157372	2.77651	0.0054946	0.0672969
79791	FBXO31	-1.07531	0.150234	-2.77427	0.00553255	0.0675123
2184	FAH	-1.63638	0.34803	-2.7738	0.00554058	0.0675123
8027	STAM	-1.24742	0.202248	-2.77378	0.00554092	0.0675123
3394	IRF8	2.82765	1.03937	2.77358	0.00554433	0.0675123
5093	PCBP1	-1.10175	0.157961	-2.7721	0.00556952	0.0677209
143458	LDLRAD3	2.62884	0.900447	2.77035	0.00559958	0.0679372
7456	WIPF1	-1.09652	0.156686	-2.77012	0.00560348	0.0679372
64425	POLR1E	-1.26516	0.208801	-2.76873	0.00562756	0.0681308
56911	MAP3K7CL	1.21369	0.192429	2.76677	0.00566141	0.0684419
9887	SMG7	1.08904	0.15506	2.76562	0.00568147	0.0685857
25813	SAMM50	-1.40624	0.258675	-2.76493	0.00569354	0.0686329
10993	SDS	-1.06935	0.149863	-2.76232	0.00573921	0.0690844
2058	EPRS	-1.96451	0.505983	-2.76177	0.00574894	0.0691024
6303	SAT1	1.0846	0.154358	2.76059	0.00576965	0.0692523
23098	SARM1	-1.49752	0.295291	-2.75579	0.00585498	0.0701762
6996	TDG	1.34926	0.239845	2.75505	0.00586839	0.0702368
285313	IGSF10	-1.28631	0.218181	-2.75382	0.00589034	0.0703992
59345	GNB4	1.91916	0.486262	2.75218	0.00592006	0.0705391
65108	MARCKSL1	1.86892	0.461225	2.75191	0.00592485	0.0705391
5510	PPP1R7	-1.38081	0.251791	-2.75178	0.00592723	0.0705391
79939	SLC35E1	-1.06543	0.150128	-2.74975	0.00596407	0.070815
9221	NOLC1	1.48807	0.292929	2.74942	0.00597001	0.070815
22990	PCNX1	1.85804	0.45696	2.74863	0.00598457	0.070815
4066	LYL1	-4.99314	3.30069	-2.74835	0.00598963	0.070815
80176	SPSB1	3.331	1.46915	2.74816	0.00599316	0.070815
50485	SMARCAL1	-1.29448	0.221945	-2.74773	0.00600099	0.070815
84286	TMEM175	-1.07499	0.153167	-2.74676	0.00601868	0.0709242
79672	FN3KRP	-1.99665	0.528931	-2.74538	0.0060441	0.071124
6596	HLTF	-1.84342	0.451172	-2.74444	0.00606144	0.0711609
10605	PAIP1	1.62694	0.351466	2.74429	0.00606418	0.0711609
126375	ZNF792	-1.33858	0.238036	-2.74362	0.0060766	0.0712072
5436	POLR2G	-1.59249	0.3372	-2.74241	0.00609897	0.0713699
9925	ZBTB5	1.06531	0.1512	2.73969	0.0061497	0.071782
11044	PAPD7	1.81278	0.43784	2.73961	0.00615128	0.071782
64423	INF2	1.09298	0.159259	2.7388	0.00616635	0.0718496
11190	CEP250	-2.09539	0.585517	-2.73839	0.00617417	0.0718496
1371	CPOX	-1.98661	0.526659	-2.73746	0.0061916	0.0718774
5926	ARID4A	-1.51797	0.307515	-2.73735	0.00619368	0.0718774
4677	NARS	-1.48661	0.29525	-2.7359	0.0062209	0.0720938
56675	NRIP3	1.49229	0.297719	2.73495	0.00623897	0.0722036
84823	LMNB2	1.24101	0.20607	2.73381	0.00626056	0.0723538
56848	SPHK2	-2.32834	0.726707	-2.73129	0.00630875	0.0728106
124790	HEXIM2	-1.25465	0.211341	-2.72918	0.0063493	0.0731781
55577	NAGK	-1.55461	0.324712	-2.72818	0.00636843	0.073298
8772	FADD	-1.74147	0.407976	-2.72646	0.00640179	0.0735812
57215	THAP11	-2.31204	0.719485	-2.72575	0.00641562	0.0736394
63908	NAPB	-1.92223	0.498351	-2.72294	0.00647035	0.0741663
123263	MTFMT	-1.60859	0.349136	-2.72238	0.00648137	0.0741914
4502	MT2A	4.58846	2.84188	2.72185	0.00649169	0.0742084
10219	KLRG1	-1.06298	0.15261	-2.72103	0.00650787	0.0742923
11344	TWF2	-2.11919	0.606849	-2.72038	0.0065206	0.0743367
80854	SETD7	-1.33953	0.242681	-2.71915	0.00654495	0.0744705
2289	FKBP5	1.74047	0.409778	2.71889	0.00655007	0.0744705
79780	CCDC82	1.36672	0.252902	2.71772	0.00657339	0.0746346
90637	ZFAND2A	1.94102	0.510951	2.71544	0.0066187	0.0749717
65993	MRPS34	-1.74716	0.414282	-2.71446	0.00663834	0.0749717
2633	GBP1	3.79274	1.95251	2.71429	0.00664177	0.0749717
399	RHOH	3.71964	1.87822	2.71412	0.0066453	0.0749717
340348	TSPAN33	1.04658	0.148735	2.71373	0.00665296	0.0749717
11041	B4GAT1	-1.84468	0.462134	-2.71355	0.00665662	0.0749717
55174	INTS10	-2.0241	0.556854	-2.71245	0.00667888	0.0750294
9046	DOK2	-2.74774	1.02622	-2.71241	0.0066796	0.0750294
22884	WDR37	-1.06592	0.15462	-2.71077	0.00671268	0.0753003
219654	ZCCHC24	-1.26202	0.217049	-2.70887	0.00675138	0.0756179
84947	SERAC1	-1.05612	0.152143	-2.70763	0.00677665	0.0756179
7728	ZNF175	-1.1155	0.169783	-2.70722	0.00678493	0.0756179
79850	FAM57A	2.45051	0.819443	2.70706	0.00678821	0.0756179
55529	PIP4P2	-2.26948	0.702893	-2.70696	0.00679032	0.0756179
55311	ZNF444	-1.79015	0.437412	-2.70673	0.00679499	0.0756179
55422	ZNF331	-2.06095	0.581201	-2.70336	0.00686429	0.076288
2615	LRRC32	2.28025	0.712013	2.70233	0.00688555	0.0764032
5567	PRKACB	-1.05511	0.152486	-2.70198	0.00689284	0.0764032
5732	PTGER2	2.88393	1.14072	2.7002	0.00692977	0.0767114
7076	TIMP1	1.38473	0.263414	2.69802	0.00697527	0.0771135
3559	IL2RA	3.67937	1.86049	2.69749	0.00698635	0.0771345
5955	RCN2	-1.83195	0.461818	-2.69574	0.00702332	0.0774409
55809	TRERF1	-2.10605	0.610667	-2.69505	0.00703775	0.0774982
51380	CSAD	-1.05247	0.152585	-2.69435	0.00705259	0.0775473
55823	VPS11	-1.58973	0.348258	-2.69384	0.00706333	0.0775473
81572	PDRG1	1.08924	0.163532	2.69353	0.00706989	0.0775473
54899	PXK	-1.06831	0.157374	-2.69296	0.00708218	0.0775808
81844	TRIM56	2.35872	0.769043	2.68969	0.00715189	0.0782424
3930	LBR	-2.14736	0.638296	-2.68779	0.00719273	0.0785869
9034	CCRL2	2.28679	0.724121	2.68732	0.00720271	0.0785937
6675	UAP1	2.65858	0.979819	2.68582	0.00723522	0.0788022
10010	TANK	3.02446	1.2683	2.68557	0.00724057	0.0788022
92715	DPH7	-1.03479	0.148577	-2.68458	0.00726217	0.078935
1843	DUSP1	4.50442	2.819	2.68282	0.00730043	0.0792484
285613	RELL2	-1.09501	0.166721	-2.68178	0.00732313	0.0793922
5872	RAB13	1.03715	0.149675	2.68082	0.0073442	0.079518
3914	LAMB3	3.40214	1.61212	2.6795	0.0073733	0.0797303
91010	FMNL3	2.38318	0.791625	2.67853	0.00739452	0.079857
4128	MAOA	2.23974	0.699488	2.67799	0.00740663	0.0798852
8434	RECK	-2.18507	0.666785	-2.67592	0.00745241	0.0802758
116143	WDR92	-2.42709	0.823041	-2.67532	0.00746588	0.0803179
4330	MN1	1.3041	0.237841	2.67404	0.00749434	0.0805211
5930	RBBP6	2.5214	0.88981	2.67296	0.00751853	0.0806778
84861	KLHL22	-2.47431	0.85754	-2.67194	0.00754136	0.0808195
2051	EPHB6	-1.03535	0.150324	-2.67039	0.00757622	0.0810897
596	BCL2	1.59143	0.355313	2.66982	0.00758915	0.0811139
1847	DUSP5	4.68233	3.07669	2.66944	0.00759779	0.0811139
224	ALDH3A2	-1.94085	0.528794	-2.669	0.00760784	0.0811181
10904	BLCAP	-1.22991	0.212509	-2.66799	0.00763074	0.0812591
9448	MAP4K4	2.16568	0.659155	2.66747	0.00764236	0.0812799
8573	CASK	1.04263	0.152877	2.66661	0.00766202	0.081386
9420	CYP7B1	5.03938	3.57298	2.66601	0.00767571	0.0814284
64397	ZNF106	-2.83908	1.13452	-2.66546	0.00768839	0.0814601
308	ANXA5	1.28067	0.231059	2.66425	0.007716	0.0816497
4850	CNOT4	1.58885	0.355801	2.66367	0.00772938	0.0816884
9456	HOMER1	1.1893	0.199474	2.66285	0.00774826	0.0817851
23609	MKRN2	-1.04309	0.153772	-2.66	0.00781402	0.0823757
140707	BRI3BP	-1.80458	0.460641	-2.65885	0.00784072	0.0824326
1605	DAG1	-1.31798	0.245853	-2.65809	0.0078584	0.0824326
84153	RNASEH2C	-1.16886	0.193383	-2.658	0.00786062	0.0824326
1487	CTBP1	-1.49903	0.318087	-2.65789	0.00786321	0.0824326
57406	ABHD6	-1.94484	0.535511	-2.65766	0.00786848	0.0824326
64778	FNDC3B	2.12719	0.641349	2.65619	0.00790287	0.0826898
10458	BAIAP2	-1.18922	0.200815	-2.65377	0.0079597	0.0831809
55182	RNF220	-1.87141	0.497514	-2.65318	0.00797383	0.083225
377677	CA13	2.64716	0.996194	2.65221	0.00799659	0.0832908
5166	PDK4	-2.62112	0.976889	-2.65194	0.00800308	0.0832908
84513	PLPP5	1.29941	0.240138	2.65165	0.00800987	0.0832908
5027	P2RX7	3.73148	1.98115	2.65108	0.0080235	0.0833294
214	ALCAM	1.84749	0.486339	2.64918	0.00806872	0.0836956
81608	FIP1L1	-1.03484	0.152661	-2.64856	0.00808343	0.0837447
23173	METAP1	-2.15039	0.659797	-2.64735	0.00811246	0.0838376
79902	NUP85	-2.10049	0.62976	-2.64687	0.00812402	0.0838376
55666	NPLOC4	1.01922	0.148316	2.64651	0.00813264	0.0838376
27246	RNF115	2.44605	0.854486	2.64614	0.00814172	0.0838376
150864	FAM117B	-2.57685	0.948337	-2.64611	0.00814228	0.0838376
148022	TICAM1	3.10004	1.37307	2.64558	0.00815503	0.0838461
155038	GIMAP8	-2.51194	0.901858	-2.64509	0.00816688	0.0838461
2956	MSH6	-1.22554	0.214712	-2.64484	0.00817304	0.0838461
57678	GPAM	-2.66885	1.01857	-2.64441	0.00818331	0.0838489
30850	CDR2L	-1.63117	0.380688	-2.64371	0.00820028	0.0839205
79990	PLEKHH3	-3.26055	1.52225	-2.6427	0.00822477	0.0839252
51780	KDM3B	-2.19903	0.692429	-2.64268	0.00822536	0.0839252
57121	LPAR5	-2.74348	1.07792	-2.64246	0.00823071	0.0839252
10069	RWDD2B	-1.70705	0.417636	-2.64148	0.00825438	0.0839768
79096	C11orf49	-1.02662	0.15111	-2.64097	0.00826681	0.0839768
55229	PANK4	-1.02626	0.151077	-2.64034	0.00828228	0.0839768
6446	SGK1	-2.94463	1.2443	-2.63978	0.0082959	0.0839768
7283	TUBG1	-1.02337	0.150325	-2.63947	0.00830362	0.0839768
29945	ANAPC4	-1.3314	0.254454	-2.6394	0.00830536	0.0839768
78990	OTUB2	-1.22518	0.215536	-2.63901	0.00831493	0.0839768
6253	RTN2	1.34293	0.258964	2.63897	0.00831572	0.0839768
1020	CDK5	-1.67922	0.405774	-2.63613	0.00838575	0.0845823
115426	UHRF2	-1.09573	0.172866	-2.63542	0.00840324	0.0846571
6840	SVIL	2.35591	0.79947	2.63487	0.00841705	0.0846947
246778	IL27	4.98622	3.58342	2.63404	0.00843755	0.0847994
11188	NISCH	-2.7244	1.07061	-2.63303	0.00846278	0.0849513
7867	MAPKAPK3	-2.17486	0.683373	-2.63089	0.00851622	0.0852997
64431	ACTR6	-1.03559	0.154951	-2.63082	0.00851779	0.0852997
30849	PIK3R4	-1.02398	0.151632	-2.62964	0.00854766	0.0853087
51053	GMNN	-1.76133	0.448646	-2.6296	0.00854866	0.0853087
55005	RMND1	-1.74915	0.442516	-2.62943	0.00855285	0.0853087
6314	ATXN7	1.66943	0.403179	2.62917	0.0085593	0.0853087
338442	HCAR2	4.82996	3.37795	2.62795	0.00859008	0.0854546
9862	MED24	-1.02656	0.152611	-2.62779	0.00859428	0.0854546
26027	ACOT11	-1.59667	0.369355	-2.6272	0.008609	0.0854998
149076	ZNF362	-3.05761	1.35679	-2.62498	0.00866539	0.0859582
2188	FANCF	-1.02851	0.153568	-2.62457	0.00867596	0.0859616
27300	ZNF544	-1.55028	0.349036	-2.62406	0.0086889	0.0859884
10007	GNPDA1	-2.81151	1.14927	-2.62258	0.00872663	0.0862602
148268	ZNF570	-1.02222	0.15209	-2.62116	0.00876304	0.0863431
54726	OTUD4	2.27592	0.75416	2.62074	0.0087738	0.0863431
11024	LILRA1	1.02834	0.154018	2.6203	0.00878526	0.0863431
9054	NFS1	-1.4984	0.327008	-2.62029	0.00878551	0.0863431
56985	ADPRM	1.41453	0.291519	2.61987	0.00879633	0.0863431
9815	GIT2	-2.69514	1.0583	-2.61986	0.00879668	0.0863431
26503	SLC17A5	-2.88731	1.21513	-2.61928	0.00881153	0.0863532
359948	IRF2BP2	-4.18992	2.55943	-2.61899	0.00881899	0.0863532
30815	ST6GALNAC6	-1.06441	0.165225	-2.61862	0.00882854	0.0863532
55251	PCMTD2	-1.9884	0.577673	-2.61615	0.00889272	0.0866961
29095	ORMDL2	1.00145	0.146545	2.61603	0.008896	0.0866961
7543	ZFX	3.70382	2.00466	2.61595	0.00889804	0.0866961
23180	RFTN1	2.2705	0.753626	2.61544	0.00891134	0.0866961
54737	MPHOSPH8	-1.50493	0.331211	-2.61495	0.00892399	0.0866961
205	AK4	2.48009	0.89959	2.61484	0.00892683	0.0866961
6904	TBCD	-1.02449	0.153547	-2.6145	0.00893582	0.0866961
84261	FBXW9	-1.00805	0.148736	-2.6138	0.00895405	0.0867727
1277	COL1A1	2.37516	0.826422	2.61272	0.00898257	0.0869488
58472	SQOR	2.19587	0.706625	2.61223	0.00899524	0.0869713
79877	DCAKD	-1.02811	0.155057	-2.61092	0.00902977	0.0871274
56994	CHPT1	-1.04775	0.16105	-2.61084	0.00903213	0.0871274
10057	ABCC5	-2.38163	0.832989	-2.60949	0.0090678	0.0873711
55802	DCP1A	2.7759	1.13199	2.60905	0.00907933	0.087382
85441	HELZ2	1.80258	0.477887	2.60755	0.00911924	0.0876657
7078	TIMP3	-1.01606	0.15189	-2.60708	0.00913187	0.0876869
55197	RPRD1A	-1.00884	0.149796	-2.60658	0.00914512	0.0877138
84668	FAM126A	1.01398	0.151444	2.60557	0.00917225	0.0878737
84293	FAM213A	-1.46431	0.316232	-2.60393	0.00921611	0.0881934
93643	TJAP1	1.01263	0.151376	2.6027	0.00924938	0.0883304
387032	ZKSCAN4	-3.30589	1.61345	-2.60262	0.00925146	0.0883304
54468	MIOS	-1.75923	0.457211	-2.60174	0.00927514	0.088456
81553	FAM49A	2.70276	1.07957	2.60125	0.0092885	0.0884829
58497	PRUNE1	-2.07797	0.638912	-2.59967	0.00933133	0.0887903
65258	MPPE1	-1.15799	0.198689	-2.59788	0.00938009	0.0891467
200185	KRTCAP2	-1.33315	0.263555	-2.59683	0.00940889	0.0891467
10336	PCGF3	1.10857	0.182272	2.59658	0.00941559	0.0891467
66036	MTMR9	1.74529	0.451828	2.59646	0.00941903	0.0891467
55192	DNAJC17	-1.17878	0.20613	-2.59636	0.00942184	0.0891467
79598	CEP97	-1.46434	0.318571	-2.59441	0.00947539	0.0894791
10114	HIPK3	2.65583	1.048	2.5943	0.00947827	0.0894791
58496	LY6G5B	-1.00631	0.150577	-2.59329	0.0095063	0.089643
64768	IPPK	1.56022	0.362541	2.59123	0.00956323	0.0900787
3601	IL15RA	2.86765	1.22565	2.59026	0.00959031	0.0902327
11019	LIAS	-2.11163	0.665262	-2.58893	0.00962741	0.0903375
9091	PIGQ	-1.01644	0.154146	-2.5889	0.0096282	0.0903375
152185	SPICE1	-1.00406	0.150435	-2.58871	0.00963371	0.0903375
4094	MAF	-3.29825	1.62424	-2.58796	0.00965457	0.0903889
29128	UHRF1	-1.2488	0.232885	-2.58774	0.00966071	0.0903889
55285	RBM41	-1.57404	0.370413	-2.58626	0.00970231	0.0906717
122773	KLHDC1	-1.4692	0.322869	-2.58564	0.00971975	0.0906717
9061	PAPSS1	-1.22041	0.222801	-2.58552	0.0097233	0.0906717
835	CASP2	-2.00854	0.604053	-2.5843	0.00975768	0.0908914
4327	MMP19	2.71497	1.10456	2.58328	0.00978658	0.0909905
1026	CDKN1A	1.0788	0.174412	2.58316	0.00978998	0.0909905
79002	TRIR	1.01054	0.153308	2.58089	0.00985447	0.0911587
219771	CCNY	-1.92893	0.558757	-2.5805	0.00986563	0.0911587
54918	CMTM6	1.15944	0.201882	2.58048	0.00986639	0.0911587
168455	CCDC71L	1.52355	0.348632	2.58032	0.00987079	0.0911587
25897	RNF19A	2.05216	0.632532	2.5803	0.00987132	0.0911587
9937	DCLRE1A	-2.2138	0.736136	-2.58024	0.00987318	0.0911587
823	CAPN1	-0.99993	0.150334	-2.57893	0.00991056	0.0913082
136	ADORA2B	1.13666	0.194298	2.57867	0.00991807	0.0913082
118932	ANKRD22	3.46509	1.80585	2.57854	0.00992197	0.0913082
79882	ZC3H14	-1.18901	0.21273	-2.57793	0.0099395	0.0913694
23011	RAB21	2.41866	0.881218	2.57652	0.00998002	0.091536
3329	HSPD1	-1.00395	0.151838	-2.57646	0.00998183	0.091536
8737	RIPK1	1.99971	0.602716	2.57579	0.0100011	0.091536
201973	PRIMPOL	-1.80524	0.491189	-2.57579	0.0100012	0.091536
4793	NFKBIB	2.3372	0.824099	2.57458	0.0100362	0.0916525
84256	FLYWCH1	-1.77004	0.472864	-2.57404	0.0100518	0.0916525
3624	INHBA	2.85823	1.23305	2.57398	0.0100535	0.0916525
23163	GGA3	-1.96807	0.584676	-2.57384	0.0100576	0.0916525
3134	HLA-F	1.37021	0.283817	2.57198	0.010112	0.0920484
57533	TBC1D14	-3.67771	2.04772	-2.57005	0.0101683	0.0924609
8837	CFLAR	2.35038	0.837163	2.56881	0.0102047	0.0925197
9488	PIGB	-1.15742	0.203031	-2.56867	0.0102089	0.0925197
23390	ZDHHC17	1.00731	0.153787	2.56864	0.0102097	0.0925197
6618	SNAPC2	-1.87642	0.533867	-2.56811	0.0102256	0.0925197
91373	UAP1L1	-2.36072	0.845103	-2.56796	0.0102298	0.0925197
8444	DYRK3	4.1396	2.60206	2.56625	0.0102804	0.0928307
150737	TTC30B	-1.62301	0.400049	-2.56605	0.0102863	0.0928307
54903	MKS1	-1.05812	0.170392	-2.56337	0.010366	0.0933904
23362	PSD3	1.76987	0.476772	2.56322	0.0103705	0.0933904
891	CCNB1	2.15734	0.708708	2.56262	0.0103886	0.0934527
126231	ZNF573	-2.36156	0.849802	-2.56178	0.0104139	0.09358
51478	HSD17B7	-0.986569	0.148495	-2.56018	0.0104617	0.0939095
6745	SSR1	-0.998804	0.152665	-2.55629	0.0105795	0.094661
57561	ARRDC3	1.55357	0.369366	2.55624	0.010581	0.094661
6117	RPA1	-1.9718	0.595069	-2.55611	0.0105851	0.094661
79572	ATP13A3	2.11645	0.685674	2.55593	0.0105905	0.094661
26511	CHIC2	2.10729	0.68025	2.555	0.0106189	0.0948143
11212	PLPBP	-1.99402	0.609951	-2.55319	0.0106742	0.0951835
55631	LRRC40	1.81996	0.508304	2.5527	0.0106892	0.0951835
121665	SPPL3	-1.60145	0.393639	-2.55249	0.0106955	0.0951835
9139	CBFA2T2	-1.56732	0.377138	-2.55216	0.0107056	0.0951835
22929	SEPHS1	-0.976407	0.146458	-2.55137	0.0107299	0.0952988
54785	BORCS6	-2.64229	1.07582	-2.54748	0.0108504	0.0962675
4124	MAN2A1	-0.998869	0.153934	-2.5459	0.0108996	0.0964789
8655	DYNLL1	-1.00507	0.155877	-2.5457	0.0109059	0.0964789
5190	PEX6	-1.98281	0.606705	-2.54561	0.0109087	0.0964789
113235	SLC46A1	-2.59445	1.03916	-2.5451	0.0109247	0.0965189
10308	ZNF267	1.42661	0.314527	2.54376	0.0109666	0.0966956
80824	DUSP16	1.33456	0.275257	2.54373	0.0109677	0.0966956
128989	TANGO2	-1.83123	0.518624	-2.54283	0.0109959	0.0968424
8192	CLPP	-1.3067	0.26422	-2.5421	0.0110188	0.0969428
5552	SRGN	1.98181	0.608731	2.5401	0.0110822	0.0973985
10691	GMEB1	1.77139	0.486479	2.5397	0.0110948	0.097407
23518	R3HDM1	-0.987019	0.151157	-2.5387	0.0111265	0.0974891
23376	UFL1	-1.42185	0.313683	-2.53867	0.0111274	0.0974891
6520	SLC3A2	-1.10392	0.189181	-2.53804	0.0111474	0.0975627
1796	DOK1	-2.37201	0.873993	-2.53725	0.0111729	0.0976841
3669	ISG20	3.98036	2.46586	2.53477	0.0112523	0.0981625
84342	COG8	-2.453	0.936912	-2.53424	0.0112691	0.0981625
51313	FAM198B	-2.18367	0.74288	-2.53354	0.0112916	0.0981625
10464	PIBF1	-0.994437	0.154071	-2.53348	0.0112936	0.0981625
27037	TRMT2A	-1.24233	0.240471	-2.5334	0.0112961	0.0981625
7541	ZBTB14	-2.2421	0.783505	-2.53299	0.0113093	0.0981625
117178	SSX2IP	-1.55848	0.378558	-2.53299	0.0113094	0.0981625
84337	ELOF1	-1.11954	0.195539	-2.53176	0.011349	0.0984049
27202	C5AR2	-1.43366	0.32093	-2.5307	0.0113834	0.0984176
64427	TTC31	-1.71085	0.457166	-2.53031	0.0113961	0.0984176
3480	IGF1R	-1.00046	0.156445	-2.52941	0.0114256	0.0984176
23095	KIF1B	3.20882	1.61015	2.52879	0.0114458	0.0984176
4200	ME2	-1.15876	0.210005	-2.52858	0.0114524	0.0984176
9962	SLC23A2	-1.77567	0.493141	-2.52857	0.0114527	0.0984176
148932	MOB3C	2.76405	1.19505	2.52845	0.0114568	0.0984176
90624	LYRM7	-1.5054	0.354511	-2.52836	0.0114598	0.0984176
23062	GGA2	-2.72974	1.16596	-2.52802	0.0114709	0.0984176
115708	TRMT61A	2.08463	0.680084	2.52783	0.0114769	0.0984176
54496	PRMT7	-1.57445	0.387957	-2.52776	0.0114793	0.0984176
25920	NELFB	-1.41409	0.313273	-2.52648	0.0115211	0.0986752
57409	MIF4GD	-1.14775	0.206666	-2.52472	0.0115792	0.0990715
3613	IMPA2	-1.70204	0.454681	-2.52416	0.0115975	0.0991271
83861	RSPH3	-0.992346	0.154617	-2.52368	0.0116134	0.0991628
85457	CIPC	-2.89551	1.31825	-2.52189	0.0116726	0.0994833
54934	KANSL2	-1.09736	0.189352	-2.52183	0.0116747	0.0994833
80005	DOCK5	1.1543	0.209613	2.52121	0.0116951	0.0995568
648	BMI1	-1.79747	0.508549	-2.52054	0.0117174	0.0996457
29893	PSMC3IP	0.980285	0.151366	2.51964	0.0117477	0.0998016
83752	LONP2	-1.09897	0.190325	-2.51906	0.011767	0.0998649
84142	ABRAXAS1	-1.44071	0.327539	-2.51737	0.0118236	0.100165
27309	ZNF330	-1.49017	0.350507	-2.51703	0.011835	0.100165
80095	ZNF606	-0.990941	0.155007	-2.51693	0.0118381	0.100165
55761	TTC17	-0.976326	0.150591	-2.51591	0.0118724	0.100281
4863	NPAT	-2.08943	0.689763	-2.51582	0.0118757	0.100281
1647	GADD45A	2.91734	1.34537	2.51517	0.0118976	0.100365
808	CALM3	-2.34908	0.872784	-2.51446	0.0119214	0.1004
26149	ZNF658	-2.03778	0.656853	-2.51434	0.0119256	0.1004
90594	ZNF439	-2.25521	0.804813	-2.51385	0.011942	0.100437
8945	BTRC	-2.06408	0.674851	-2.5126	0.0119847	0.100695
1051	CEBPB	1.53973	0.375929	2.51126	0.0120302	0.100977
3659	IRF1	4.44435	3.13427	2.51039	0.0120599	0.101125
7100	TLR5	-3.00438	1.43335	-2.50945	0.0120919	0.101173
79891	ZNF671	-1.98644	0.62666	-2.50934	0.0120958	0.101173
10020	GNE	1.22402	0.237969	2.50917	0.0121017	0.101173
23387	SIK3	1.73291	0.477236	2.50847	0.0121255	0.10127
23386	NUDCD3	-1.91118	0.580638	-2.50812	0.0121375	0.10127
405	ARNT	-0.96543	0.148397	-2.50615	0.0122053	0.101735
55778	ZNF839	-1.69828	0.459619	-2.50501	0.0122449	0.101964
26093	CCDC9	1.8101	0.522374	2.50444	0.0122644	0.102026
5372	PMM1	-0.974561	0.15151	-2.50373	0.0122891	0.10213
132160	PPM1M	-1.91898	0.587733	-2.50311	0.0123107	0.102208
92806	CENPBD1	-1.81487	0.525906	-2.5026	0.0123286	0.102256
6004	RGS16	4.91932	3.86707	2.50158	0.012364	0.102448
23189	KANK1	2.34896	0.882232	2.50083	0.0123901	0.102563
51230	PHF20	-1.78934	0.512198	-2.5002	0.0124123	0.102646
65062	TMEM237	2.13322	0.728204	2.49982	0.0124255	0.102654
79639	TMEM53	-1.41789	0.321831	-2.49936	0.0124419	0.102689
27085	MTBP	-0.980063	0.153815	-2.49894	0.0124566	0.102709
84078	KBTBD7	-2.88311	1.3319	-2.49819	0.0124829	0.102825
55179	FAIM	1.85524	0.551697	2.49775	0.0124985	0.102852
79979	TRMT2B	-1.40684	0.31737	-2.49724	0.0125163	0.102898
4172	MCM3	-1.83593	0.540803	-2.49653	0.0125417	0.103006
4524	MTHFR	-2.3387	0.878215	-2.49559	0.0125747	0.103176
55066	PDPR	-0.966265	0.150015	-2.49476	0.0126042	0.103226
56672	AKIP1	-1.27683	0.262056	-2.49422	0.0126235	0.103226
5442	POLRMT	-1.78294	0.511185	-2.49372	0.0126411	0.103226
51026	GOLT1B	0.955772	0.146907	2.49364	0.0126441	0.103226
5464	PPA1	3.31061	1.763	2.49335	0.0126546	0.103226
144717	PHETA1	-2.64354	1.12434	-2.49309	0.0126638	0.103226
5579	PRKCB	-1.57821	0.400758	-2.49301	0.0126667	0.103226
904	CCNT1	0.968492	0.150991	2.49242	0.0126877	0.103296
23344	ESYT1	-1.53184	0.378141	-2.49107	0.0127358	0.103588
9019	MPZL1	1.81789	0.534692	2.48608	0.0129159	0.104741
9993	DGCR2	-1.95542	0.618676	-2.48604	0.0129173	0.104741
10128	LRPPRC	-0.969586	0.152159	-2.48563	0.0129321	0.104741
84181	CHD6	-1.59613	0.412355	-2.48561	0.0129329	0.104741
5424	POLD1	-1.40943	0.321577	-2.48542	0.0129399	0.104741
25816	TNFAIP8	3.54725	2.03759	2.48504	0.0129537	0.104752
7277	TUBA4A	-2.32424	0.875406	-2.48414	0.0129865	0.104916
29967	LRP12	2.6267	1.11902	2.48308	0.013025	0.105126
8216	LZTR1	-0.958109	0.149008	-2.48205	0.013063	0.105331
9943	OXSR1	0.975753	0.15461	2.48154	0.0130816	0.10538
90627	STARD13	-2.27485	0.842966	-2.47769	0.0132235	0.106422
23469	PHF3	-2.22396	0.806571	-2.47631	0.0132748	0.106732
134359	POC5	-1.96938	0.633406	-2.4745	0.0133423	0.107172
113612	CYP2U1	-1.51458	0.37483	-2.47385	0.0133665	0.107264
23234	DNAJC9	-1.65964	0.450288	-2.47326	0.0133886	0.107321
8501	SLC43A1	-1.97801	0.639757	-2.47298	0.0133992	0.107321
8567	MADD	-0.962592	0.151637	-2.47195	0.0134378	0.107328
7692	ZNF133	-1.59969	0.418844	-2.47178	0.013444	0.107328
54107	POLE3	-1.49802	0.367368	-2.47153	0.0134536	0.107328
93663	ARHGAP18	-2.05216	0.689469	-2.47146	0.0134562	0.107328
286205	SCAI	-2.64187	1.14288	-2.47122	0.0134651	0.107328
7392	USF2	-1.23308	0.249037	-2.47092	0.0134767	0.107328
8089	YEATS4	-1.1711	0.224755	-2.47023	0.0135025	0.107432
60496	AASDHPPT	-1.45637	0.34779	-2.46952	0.0135296	0.107546
23177	CEP68	-1.64658	0.445012	-2.4683	0.0135757	0.10781
1856	DVL2	-1.8024	0.533559	-2.46751	0.0136055	0.107944
84532	ACSS1	-1.68338	0.46572	-2.46671	0.013636	0.108084
116151	FAM210B	-1.41624	0.329938	-2.4656	0.0136785	0.108319
661	POLR3D	1.63828	0.441838	2.46466	0.0137143	0.108399
805	CALM2	-1.88416	0.584415	-2.46466	0.0137144	0.108399
10367	MICU1	0.948547	0.148253	2.46353	0.0137577	0.108568
9126	SMC3	-1.27297	0.267047	-2.46334	0.0137649	0.108568
8877	SPHK1	1.35403	0.302237	2.46294	0.0137805	0.108568
56915	EXOSC5	-1.45223	0.347808	-2.46244	0.0137994	0.108568
10163	WASF2	-0.960468	0.15214	-2.46242	0.0138004	0.108568
11285	B4GALT7	-1.2658	0.264598	-2.46077	0.0138638	0.108918
3927	LASP1	-2.20772	0.805021	-2.46059	0.0138708	0.108918
64756	ATPAF1	-0.965376	0.154202	-2.45839	0.0139561	0.109395
6878	TAF6	-0.937158	0.145333	-2.45828	0.0139605	0.109395
969	CD69	1.92821	0.615517	2.45773	0.0139818	0.109395
4905	NSF	-1.53665	0.390931	-2.45768	0.0139836	0.109395
166378	SPATA5	-0.962504	0.153541	-2.45635	0.0140357	0.1097
5932	RBBP8	2.3133	0.88764	2.45535	0.0140747	0.109759
23527	ACAP2	-1.79581	0.534926	-2.45535	0.0140749	0.109759
63897	HEATR6	-0.949797	0.149659	-2.45515	0.0140824	0.109759
1186	CLCN7	-0.963221	0.154148	-2.45333	0.014154	0.110138
23140	ZZEF1	-1.90636	0.603849	-2.45325	0.0141572	0.110138
55691	FRMD4A	-1.88501	0.590991	-2.45202	0.0142056	0.11022
254531	LPCAT4	-1.49206	0.370307	-2.45192	0.0142095	0.11022
7343	UBTF	-2.02064	0.679184	-2.45186	0.0142119	0.11022
26036	ZNF451	-1.28473	0.274603	-2.45165	0.0142202	0.11022
64834	ELOVL1	-0.961006	0.153765	-2.45074	0.0142563	0.110398
8792	TNFRSF11A	-3.82143	2.4324	-2.45024	0.0142761	0.110449
9391	CIAO1	-1.59769	0.42561	-2.44898	0.014326	0.11069
81576	CCDC130	-1.55014	0.400821	-2.44848	0.0143459	0.11069
9023	CH25H	3.7492	2.34472	2.44846	0.0143467	0.11069
64981	MRPL34	-2.09455	0.73212	-2.44793	0.0143679	0.110751
4676	NAP1L4	-0.950043	0.150849	-2.44609	0.0144416	0.111104
91869	RFT1	-1.28498	0.275963	-2.44608	0.0144419	0.111104
152518	NFXL1	-1.29581	0.2807	-2.44579	0.0144536	0.111104
23032	USP33	2.00595	0.672916	2.44535	0.0144713	0.111104
10131	TRAP1	-1.58929	0.422488	-2.4451	0.0144812	0.111104
7084	TK2	-2.06263	0.711968	-2.44451	0.0145049	0.111104
3687	ITGAX	0.957241	0.153345	2.44448	0.0145062	0.111104
171546	SPTSSA	-0.974432	0.159088	-2.44306	0.0145635	0.111258
2582	GALE	-1.48223	0.368266	-2.4425	0.0145859	0.111258
780	DDR1	0.942003	0.148754	2.44241	0.0145898	0.111258
64599	GIGYF1	-0.943483	0.149234	-2.44231	0.0145937	0.111258
79073	TMEM109	-1.47418	0.364343	-2.44228	0.0145947	0.111258
10717	AP4B1	-2.27991	0.871643	-2.44201	0.0146057	0.111258
8233	ZRSR2	-1.21215	0.246629	-2.44082	0.0146541	0.111436
23370	ARHGEF18	-1.85192	0.575687	-2.44078	0.0146556	0.111436
253769	WDR27	-0.984756	0.162944	-2.43955	0.0147057	0.111715
6776	STAT5A	1.96163	0.647106	2.43854	0.0147468	0.111927
23613	ZMYND8	-2.13782	0.769089	-2.43772	0.0147802	0.112079
120227	CYP2R1	-2.80414	1.32409	-2.43691	0.0148132	0.11217
51762	RAB8B	0.939856	0.148762	2.43677	0.014819	0.11217
10681	GNB5	-1.08432	0.198169	-2.43579	0.0148594	0.112248
83448	PUS7L	-0.945569	0.150723	-2.43559	0.0148676	0.112248
246184	CDC26	1.30647	0.287743	2.43554	0.0148694	0.112248
23673	STX12	0.935421	0.147694	2.43403	0.0149319	0.112592
23317	DNAJC13	-0.948984	0.152045	-2.43373	0.0149441	0.112592
6319	SCD	-0.922418	0.143683	-2.43347	0.0149551	0.112592
26240	FAM50B	-2.49967	1.05571	-2.43283	0.0149814	0.112689
8809	IL18R1	1.09913	0.204221	2.4322	0.0150074	0.112777
55094	GPATCH1	-1.63895	0.454196	-2.43189	0.0150203	0.112777
5866	RAB3IL1	-2.28078	0.879878	-2.43149	0.0150371	0.112777
9847	C2CD5	-2.07866	0.731027	-2.43118	0.0150498	0.112777
10769	PLK2	1.41762	0.340075	2.43093	0.0150602	0.112777
162427	RETREG3	-2.24331	0.852282	-2.42995	0.015101	0.112982
6257	RXRB	-1.7014	0.491011	-2.42808	0.0151792	0.113297
113277	TMEM106A	2.09223	0.742562	2.42797	0.0151836	0.113297
3490	IGFBP7	1.36541	0.316258	2.42797	0.0151836	0.113297
1060	CENPC	-1.61679	0.443827	-2.42686	0.0152299	0.113542
4775	NFATC3	-2.68342	1.22385	-2.42563	0.0152817	0.113827
5557	PRIM1	-2.1679	0.801318	-2.42179	0.0154442	0.114935
3104	ZBTB48	-2.88229	1.41823	-2.42027	0.0155089	0.11528
5008	OSM	2.88574	1.42209	2.41988	0.0155256	0.11528
861	RUNX1	1.55592	0.413462	2.41974	0.0155317	0.11528
9915	ARNT2	1.56146	0.416621	2.41914	0.0155575	0.11537
51564	HDAC7	-0.923937	0.145988	-2.41815	0.0155995	0.115573
6311	ATXN2	-1.87098	0.598798	-2.41785	0.0156124	0.115573
91614	DEPDC7	-1.25279	0.268549	-2.4175	0.0156276	0.115584
4607	MYBPC3	1.64823	0.465127	2.41675	0.0156596	0.115719
23424	TDRD7	2.41128	0.995785	2.41638	0.0156759	0.115737
2015	ADGRE1	3.47758	2.07177	2.41605	0.0156898	0.115738
57091	CASS4	-1.41728	0.344336	-2.41526	0.0157239	0.115782
221955	DAGLB	-2.42573	1.00884	-2.41508	0.0157319	0.115782
54838	WBP1L	-2.08393	0.744782	-2.41473	0.0157471	0.115782
9784	SNX17	-2.12501	0.774497	-2.41464	0.0157509	0.115782
51362	CDC40	-1.59867	0.438817	-2.41333	0.0158073	0.116095
56339	METTL3	-0.92755	0.147833	-2.41241	0.0158473	0.11625
84674	CARD6	-1.84727	0.586451	-2.41221	0.015856	0.11625
22928	SEPHS2	-0.94002	0.151906	-2.41184	0.0158722	0.116267
51700	CYB5R2	2.2667	0.88355	2.41145	0.0158891	0.11629
84343	HPS3	-1.69281	0.493661	-2.40932	0.0159822	0.116869
8793	TNFRSF10D	1.23635	0.263486	2.40858	0.0160148	0.117005
4794	NFKBIE	2.35421	0.955961	2.40783	0.0160478	0.117084
113655	MFSD3	-1.46995	0.372836	-2.40738	0.0160674	0.117084
57128	LYRM4	2.34131	0.94614	2.40702	0.0160831	0.117084
1962	EHHADH	-0.9158	0.144779	-2.40684	0.016091	0.117084
6576	SLC25A1	-0.937245	0.151684	-2.40649	0.0161067	0.117084
79137	RETREG2	-1.47844	0.377449	-2.40643	0.0161092	0.117084
51720	UIMC1	0.926805	0.148378	2.40605	0.0161262	0.117106
27436	EML4	0.936871	0.151693	2.40545	0.0161525	0.117196
1739	DLG1	-0.931296	0.149977	-2.40478	0.0161823	0.117311
55716	LMBR1L	-2.09444	0.759963	-2.40254	0.0162816	0.117874
3550	IK	-0.912836	0.144376	-2.4024	0.016288	0.117874
81619	TSPAN14	1.72061	0.513128	2.40199	0.0163063	0.117905
3364	HUS1	1.255	0.273282	2.40071	0.0163634	0.118216
26235	FBXL4	-1.41694	0.348799	-2.39919	0.0164315	0.118606
199704	ZNF585A	-1.18414	0.243773	-2.39834	0.0164697	0.118732
84976	DISP1	-2.33786	0.950338	-2.39817	0.0164772	0.118732
7320	UBE2B	1.51344	0.398925	2.39618	0.0165669	0.119276
113675	SDSL	-1.33157	0.309139	-2.39489	0.0166253	0.119513
79870	BAALC	2.19677	0.841437	2.39483	0.0166282	0.119513
5591	PRKDC	-0.920533	0.147916	-2.39349	0.0166887	0.119745
147184	TMEM99	-1.48591	0.38541	-2.39349	0.016689	0.119745
9203	ZMYM3	-1.94041	0.657484	-2.39305	0.0167089	0.119785
10198	MPHOSPH9	-1.80601	0.569934	-2.39226	0.0167449	0.119892
10411	RAPGEF3	1.63406	0.466635	2.3921	0.0167524	0.119892
23560	GTPBP4	1.52216	0.405024	2.39177	0.0167673	0.119897
3306	HSPA2	2.0465	0.732473	2.39119	0.0167936	0.119926
55972	SLC25A40	-1.03836	0.188588	-2.39106	0.0167999	0.119926
5504	PPP1R2	1.44561	0.365871	2.38994	0.016851	0.120188
10641	NPRL2	-2.01798	0.713682	-2.38872	0.0169072	0.120487
163049	ZNF791	-0.950191	0.158389	-2.38753	0.0169621	0.120776
57614	KIAA1468	-1.28136	0.288146	-2.38708	0.016983	0.120822
53371	NUP54	1.11238	0.217308	2.38625	0.0170211	0.120905
6283	S100A12	2.78161	1.35918	2.38593	0.0170359	0.120905
57175	CORO1B	-1.73727	0.530257	-2.38574	0.0170447	0.120905
9793	CKAP5	-1.84741	0.599703	-2.38558	0.0170521	0.120905
8881	CDC16	-1.60649	0.454147	-2.38386	0.017132	0.121369
122961	ISCA2	-2.08107	0.763234	-2.38208	0.017215	0.121854
80832	APOL4	1.65283	0.481735	2.38136	0.0172489	0.121967
90231	KIAA2013	-1.57934	0.439933	-2.38112	0.0172601	0.121967
9819	TSC22D2	1.95814	0.676953	2.37993	0.0173159	0.122259
29957	SLC25A24	1.44541	0.369027	2.37937	0.0173422	0.12226
8642	DCHS1	-0.907677	0.145533	-2.37931	0.0173451	0.12226
7260	EIPR1	-0.960243	0.163083	-2.37781	0.0174158	0.122655
9031	BAZ1B	-0.910782	0.146922	-2.37614	0.0174949	0.123109
11064	CNTRL	-1.65422	0.485244	-2.37473	0.0175618	0.123476
11232	POLG2	-2.8774	1.46909	-2.37398	0.0175976	0.123624
9439	MED23	-0.956299	0.162397	-2.37304	0.0176424	0.123627
56052	ALG1	-0.909034	0.146776	-2.37275	0.0176563	0.123627
168374	ZNF92	0.913226	0.148139	2.3727	0.0176585	0.123627
157697	ERICH1	2.62496	1.22401	2.37263	0.0176621	0.123627
64324	NSD1	-1.09752	0.214065	-2.37214	0.0176853	0.123627
84904	ARHGEF39	-0.908551	0.146698	-2.37212	0.0176863	0.123627
8728	ADAM19	2.2051	0.864828	2.37117	0.0177318	0.123843
220992	ZNF485	-1.84871	0.60812	-2.37068	0.0177554	0.123904
2000	ELF4	2.3131	0.953931	2.3683	0.0178702	0.124533
654	BMP6	2.97926	1.58263	2.3682	0.0178751	0.124533
11216	AKAP10	-1.95731	0.683852	-2.36689	0.0179381	0.12482
83549	UCK1	-0.99388	0.176378	-2.36653	0.0179559	0.12482
79029	SPATA5L1	1.01675	0.184606	2.36642	0.0179609	0.12482
53944	CSNK1G1	1.19377	0.254566	2.36602	0.0179803	0.12482
4719	NDUFS1	-1.20216	0.258205	-2.36581	0.0179906	0.12482
8621	CDK13	-0.914312	0.149482	-2.36483	0.0180385	0.125049
79092	CARD14	-0.910103	0.148261	-2.36361	0.0180977	0.125356
1537	CYC1	-0.913057	0.149408	-2.36217	0.0181682	0.125741
11079	RER1	-0.915444	0.150273	-2.36152	0.0182002	0.125804
84433	CARD11	-1.10342	0.21835	-2.36138	0.0182073	0.125804
51096	UTP18	-0.898403	0.144796	-2.36099	0.0182265	0.125833
26020	LRP10	0.978067	0.171717	2.36027	0.0182615	0.125972
80709	AKNA	-0.921766	0.152614	-2.35952	0.0182985	0.126043
8481	OFD1	-0.904695	0.147021	-2.35945	0.0183018	0.126043
53838	C11orf24	-1.09758	0.216489	-2.35894	0.0183272	0.126081
2976	GTF3C2	-1.50822	0.408857	-2.35873	0.0183374	0.126081
94005	PIGS	-1.80225	0.58422	-2.3579	0.0183786	0.126261
27440	HDHD5	-1.09591	0.216189	-2.35698	0.0184242	0.12647
2526	FUT4	2.48102	1.10868	2.35628	0.0184588	0.126605
55132	LARP1B	1.77013	0.565189	2.35455	0.018545	0.127078
8540	AGPS	-0.907412	0.148616	-2.35382	0.0185818	0.127078
4170	MCL1	2.15662	0.839704	2.35348	0.0185984	0.127078
26056	RAB11FIP5	-1.11253	0.223477	-2.35339	0.0186029	0.127078
23312	DMXL2	0.915773	0.151422	2.35338	0.0186034	0.127078
5429	POLH	-1.62192	0.475688	-2.35162	0.0186919	0.127579
25904	CNOT10	-1.46439	0.387985	-2.35098	0.0187239	0.127693
11253	MAN1B1	-2.09763	0.796405	-2.35051	0.0187478	0.127753
93081	TEX30	2.57914	1.20549	2.34906	0.0188211	0.128067
1514	CTSL	0.900828	0.147069	2.34899	0.0188245	0.128067
168850	ZNF800	1.23503	0.276695	2.34788	0.0188807	0.12828
63977	PRDM15	-1.01634	0.187401	-2.34777	0.0188862	0.12828
6944	VPS72	-0.995894	0.180013	-2.34726	0.0189121	0.128352
1400	CRMP1	-0.956416	0.166124	-2.34656	0.0189479	0.128441
1601	DAB2	-2.60373	1.23158	-2.3462	0.0189658	0.128441
6895	TARBP2	-1.67114	0.507379	-2.3461	0.018971	0.128441
7852	CXCR4	-2.42111	1.06615	-2.3448	0.0190372	0.128785
25966	C2CD2	-2.57235	1.20416	-2.34416	0.0190698	0.128901
51776	MAP3K20	1.34783	0.330767	2.34354	0.0191016	0.129013
10859	LILRB1	1.31555	0.315301	2.34285	0.0191368	0.129147
80700	UBXN6	-1.26176	0.290196	-2.34224	0.0191686	0.129173
80301	PLEKHO2	-0.931436	0.158191	-2.34187	0.0191875	0.129173
54505	DHX29	-0.90699	0.150024	-2.34165	0.0191988	0.129173
7508	XPC	-2.16457	0.854529	-2.34158	0.0192022	0.129173
1593	CYP27A1	-1.80176	0.592288	-2.34115	0.0192243	0.129218
8528	DDO	1.46193	0.390049	2.34081	0.0192418	0.129232
115362	GBP5	3.40931	2.12243	2.34018	0.0192742	0.129265
5499	PPP1CA	-1.6059	0.470932	-2.34012	0.0192774	0.129265
10640	EXOC5	0.965594	0.170453	2.3388	0.0193459	0.12962
392	ARHGAP1	-1.98745	0.722701	-2.33785	0.0193951	0.129726
54926	UBE2R2	-1.2123	0.268911	-2.33779	0.0193983	0.129726
144402	CPNE8	1.71059	0.535676	2.3372	0.0194287	0.129726
64333	ARHGAP9	-2.46368	1.11138	-2.33696	0.0194412	0.129726
5921	RASA1	-1.44172	0.380678	-2.33669	0.0194551	0.129726
8841	HDAC3	-1.73178	0.549268	-2.33669	0.0194555	0.129726
4591	TRIM37	-1.75519	0.564348	-2.33641	0.0194697	0.129726
9135	RABEP1	-0.8974	0.147578	-2.33601	0.0194907	0.129763
57470	LRRC47	-0.903514	0.149688	-2.33529	0.0195281	0.129848
55326	AGPAT5	-2.52969	1.17365	-2.33506	0.0195405	0.129848
202243	CCDC125	-1.71313	0.538335	-2.33488	0.0195499	0.129848
6304	SATB1	-0.893127	0.146656	-2.33219	0.0196907	0.13068
64771	C6orf106	-0.897464	0.148138	-2.33176	0.0197135	0.130728
64135	IFIH1	2.85627	1.50163	2.33086	0.0197605	0.130937
79594	MUL1	-0.908102	0.151829	-2.33055	0.0197773	0.130944
219333	USP12	2.88808	1.53653	2.32991	0.019811	0.131065
6768	ST14	-1.00508	0.186245	-2.32893	0.0198628	0.131304
64770	CCDC14	-2.38885	1.05362	-2.32727	0.0199511	0.131413
7174	TPP2	-0.885134	0.144654	-2.32726	0.0199516	0.131413
374	AREG	2.60624	1.25445	2.32696	0.0199676	0.131413
81490	PTDSS2	-1.77902	0.584626	-2.32671	0.0199806	0.131413
51119	SBDS	0.898282	0.149066	2.32661	0.019986	0.131413
84868	HAVCR2	-1.76765	0.577228	-2.3266	0.0199865	0.131413
23401	FRAT2	-4.21005	3.27514	-2.32633	0.0200009	0.131413
254042	METAP1D	-1.31921	0.321593	-2.32626	0.0200045	0.131413
9735	KNTC1	-1.25375	0.29062	-2.32567	0.0200361	0.131518
79680	RTL10	-2.65567	1.30624	-2.3236	0.0201467	0.132058
55696	RBM22	1.51275	0.423913	2.32342	0.0201564	0.132058
10523	CHERP	0.984201	0.179463	2.32325	0.0201655	0.132058
9666	DZIP3	-1.06964	0.212639	-2.31962	0.0203612	0.133236
80153	EDC3	-0.891289	0.147724	-2.31896	0.0203971	0.133367
7323	UBE2D3	0.991853	0.182986	2.31867	0.020413	0.133367
3064	HTT	-2.33771	1.01681	-2.31831	0.0204326	0.133391
54531	MIER2	-1.52214	0.431228	-2.31793	0.0204529	0.133401
55253	TYW1	-1.08907	0.220801	-2.3177	0.0204659	0.133401
200894	ARL13B	1.75578	0.574578	2.31631	0.0205413	0.133684
6811	STX5	1.68336	0.528168	2.31628	0.020543	0.133684
26057	ANKRD17	-0.89138	0.148145	-2.3159	0.020564	0.133684
51429	SNX9	1.2153	0.275418	2.31573	0.020573	0.133684
136051	ZNF786	-1.48233	0.409984	-2.31506	0.0206095	0.133725
84282	RNF135	-2.95698	1.63148	-2.31503	0.0206111	0.133725
124359	CDYL2	1.43434	0.384109	2.31432	0.0206502	0.133752
150274	HSCB	1.67459	0.523592	2.31426	0.0206534	0.133752
55968	NSFL1C	-1.45478	0.395269	-2.31393	0.0206716	0.133752
9580	SOX13	-1.11961	0.234153	-2.31375	0.0206816	0.133752
55810	FOXJ2	-2.30117	0.989362	-2.31351	0.0206948	0.133752
56898	BDH2	-1.19066	0.265062	-2.31267	0.0207408	0.133946
3799	KIF5B	1.05683	0.208902	2.31224	0.0207644	0.133996
8888	MCM3AP	-1.17515	0.258457	-2.31152	0.020804	0.134148
9330	GTF3C3	-1.1974	0.268505	-2.3108	0.0208441	0.134304
1945	EFNA4	-2.53252	1.20204	-2.3099	0.0208935	0.134519
84890	ADO	-1.55959	0.456008	-2.30954	0.0209138	0.134546
3795	KHK	-1.70726	0.546884	-2.30862	0.0209645	0.134675
11146	GLMN	-1.05131	0.207379	-2.3086	0.0209658	0.134675
3301	DNAJA1	2.10451	0.831621	2.30775	0.0210132	0.134819
92	ACVR2A	2.96628	1.65233	2.30762	0.0210203	0.134819
23335	WDR7	-1.83045	0.630222	-2.30575	0.0211248	0.135381
93627	TBCK	-1.2045	0.272969	-2.30541	0.0211435	0.135381
9772	TMEM94	-1.23053	0.284955	-2.30518	0.0211563	0.135381
79836	LONRF3	0.8942	0.150728	2.30323	0.0212659	0.1355
55272	IMP3	-2.07335	0.810459	-2.30306	0.0212752	0.1355
5331	PLCB3	-1.65059	0.51366	-2.30303	0.0212769	0.1355
80270	HSD3B7	-0.996488	0.187308	-2.30247	0.0213087	0.1355
58476	TP53INP2	2.08251	0.818098	2.30242	0.0213116	0.1355
546	ATRX	-0.886581	0.148283	-2.30236	0.021315	0.1355
29101	SSU72	-1.05756	0.211017	-2.30221	0.0213234	0.1355
78991	PCYOX1L	-1.4861	0.416728	-2.30208	0.0213306	0.1355
6510	SLC1A5	-1.47821	0.412351	-2.30199	0.0213358	0.1355
79772	MCTP1	2.14581	0.868918	2.30198	0.0213361	0.1355
23729	SHPK	-2.06294	0.803537	-2.30136	0.0213714	0.135621
223082	ZNRF2	2.23919	0.947269	2.30067	0.0214103	0.135765
23327	NEDD4L	2.26431	0.970166	2.29886	0.021513	0.136215
4033	LRMP	-3.51317	2.33549	-2.29885	0.0215136	0.136215
55333	SYNJ2BP	-1.3153	0.327536	-2.29824	0.0215484	0.136274
79622	SNRNP25	-1.39715	0.36967	-2.29792	0.0215662	0.136274
56951	C5orf15	1.56409	0.46333	2.29783	0.0215716	0.136274
56242	ZNF253	-1.18548	0.266289	-2.29729	0.021602	0.136335
57704	GBA2	-0.889044	0.149793	-2.29709	0.0216137	0.136335
55204	GOLPH3L	-1.80694	0.619445	-2.29584	0.0216851	0.136683
116254	GINM1	1.0901	0.225664	2.29475	0.0217474	0.136973
116461	TSEN15	-0.88589	0.14911	-2.29417	0.0217806	0.13704
2182	ACSL4	1.80172	0.617023	2.29371	0.0218073	0.13704
64781	CERK	-1.84528	0.647328	-2.29351	0.0218189	0.13704
10152	ABI2	-1.49397	0.424396	-2.29328	0.021832	0.13704
29901	SAC3D1	-2.20053	0.92127	-2.29263	0.0218694	0.13704
64320	RNF25	-0.892904	0.151687	-2.29261	0.0218703	0.13704
4780	NFE2L2	1.71184	0.557545	2.29258	0.0218723	0.13704
8505	PARG	-1.04453	0.207839	-2.29117	0.0219536	0.137447
79930	DOK3	-2.5314	1.22121	-2.29068	0.021982	0.137523
6941	TCF19	-1.13549	0.245958	-2.28957	0.0220465	0.137823
55794	DDX28	-1.96703	0.739017	-2.28815	0.0221288	0.138186
2803	GOLGA4	0.870579	0.144781	2.28798	0.0221388	0.138186
57192	MCOLN1	-1.42674	0.388939	-2.28772	0.0221538	0.138186
29929	ALG6	-1.44441	0.399123	-2.28633	0.022235	0.138589
944	TNFSF8	2.49248	1.18881	2.286	0.0222545	0.138608
55343	SLC35C1	-1.71087	0.560309	-2.28561	0.0222769	0.138645
92335	STRADA	-0.880783	0.148551	-2.28523	0.0222992	0.138681
54919	DNAAF5	-1.23691	0.293209	-2.28427	0.0223556	0.138844
113000	RPUSD1	-1.10526	0.234127	-2.28422	0.0223585	0.138844
56996	SLC12A9	-0.88416	0.149956	-2.28323	0.0224171	0.139105
353116	RILPL1	-1.56191	0.468183	-2.2827	0.022448	0.139124
9885	OSBPL2	-1.37314	0.361945	-2.2824	0.0224656	0.139124
10550	ARL6IP5	-1.61508	0.500759	-2.28233	0.0224698	0.139124
25962	VIRMA	-1.36253	0.356626	-2.2816	0.0225132	0.13929
326625	MMAB	-1.67237	0.538146	-2.27972	0.0226241	0.139844
115004	CGAS	2.72222	1.42612	2.27952	0.022636	0.139844
10994	ILVBL	-0.878817	0.148839	-2.27793	0.0227308	0.140327
11022	TDRKH	-1.66065	0.532072	-2.27663	0.0228083	0.140587
23408	SIRT5	-0.931479	0.167406	-2.2766	0.02281	0.140587
171586	ABHD3	-1.01751	0.199864	-2.27599	0.0228464	0.140587
55544	RBM38	-1.06238	0.21798	-2.27548	0.0228769	0.140587
6324	SCN1B	1.37008	0.362539	2.27546	0.0228783	0.140587
24149	ZNF318	-2.73052	1.44017	-2.2753	0.0228881	0.140587
114885	OSBPL11	-2.52626	1.2328	-2.27526	0.0228902	0.140587
51760	SYT17	0.894685	0.154839	2.27368	0.0229852	0.141035
25934	NIPSNAP3A	1.24725	0.300991	2.2734	0.0230021	0.141035
84939	MUM1	-1.83754	0.653419	-2.27321	0.0230134	0.141035
114799	ESCO1	-1.49136	0.430959	-2.27177	0.0231002	0.141463
56829	ZC3HAV1	3.78129	2.77146	2.27136	0.0231253	0.141514
388536	ZNF790	-1.22002	0.288641	-2.27085	0.0231558	0.141597
538	ATP7A	-0.854477	0.141757	-2.26949	0.0232388	0.141962
29904	EEF2K	-2.08971	0.847975	-2.26932	0.0232491	0.141962
51112	TRAPPC12	-1.59101	0.491797	-2.26872	0.0232854	0.14208
115817	DHRS1	-1.18022	0.270735	-2.26824	0.0233144	0.142151
11164	NUDT5	-1.34079	0.349567	-2.26774	0.0233448	0.142151
11215	AKAP11	-1.72937	0.581787	-2.26729	0.0233725	0.142151
113189	CHST14	-1.5626	0.475126	-2.26695	0.0233932	0.142151
29090	TIMM21	-1.70238	0.564051	-2.26672	0.0234075	0.142151
54946	SLC41A3	-1.16975	0.266403	-2.26633	0.0234309	0.142151
23039	XPO7	-2.27335	1.00635	-2.26617	0.0234409	0.142151
1477	CSTF1	-0.858818	0.143635	-2.26606	0.023448	0.142151
55818	KDM3A	-2.17457	0.920902	-2.26603	0.0234494	0.142151
10800	CYSLTR1	-2.10211	0.860867	-2.26563	0.0234743	0.142164
51234	EMC4	-0.88315	0.151971	-2.26544	0.0234854	0.142164
51202	DDX47	1.21469	0.288002	2.26344	0.0236085	0.1426
4242	MFNG	-1.60366	0.501981	-2.26343	0.023609	0.1426
5256	PHKA2	-1.01175	0.199884	-2.263	0.0236358	0.1426
523	ATP6V1A	-1.13455	0.251407	-2.26275	0.0236513	0.1426
51253	MRPL37	-0.986232	0.189976	-2.26271	0.0236533	0.1426
10534	SSSCA1	0.868203	0.147238	2.26262	0.0236593	0.1426
80208	SPG11	-1.22928	0.295383	-2.26182	0.0237083	0.142774
79690	GAL3ST4	-1.46447	0.419408	-2.26132	0.0237395	0.142774
26088	GGA1	-2.22558	0.968857	-2.26106	0.0237554	0.142774
81839	VANGL1	-0.876482	0.150267	-2.26105	0.023756	0.142774
6541	SLC7A1	1.79451	0.630211	2.26049	0.0237906	0.142843
134430	WDR36	-1.78472	0.623447	-2.26032	0.0238015	0.142843
6421	SFPQ	1.60422	0.504672	2.25819	0.0239339	0.143447
23536	ADAT1	-0.868549	0.147967	-2.25794	0.0239494	0.143447
25911	DPCD	-0.86859	0.148026	-2.25759	0.0239711	0.143447
9375	TM9SF2	-1.5474	0.469892	-2.25738	0.0239844	0.143447
27125	AFF4	1.81053	0.64331	2.25733	0.0239875	0.143447
4913	NTHL1	-1.66941	0.54826	-2.2546	0.0241584	0.144366
55510	DDX43	1.03938	0.212685	2.25376	0.0242113	0.14441
9906	SLC35E2A	-2.28721	1.02992	-2.25374	0.0242126	0.14441
27166	PRELID1	0.868052	0.148358	2.25366	0.0242173	0.14441
1827	RCAN1	2.98636	1.75644	2.25333	0.0242382	0.144416
537	ATP6AP1	-1.96228	0.758594	-2.25298	0.0242606	0.144416
60314	C12orf10	-1.02076	0.2053	-2.25283	0.0242699	0.144416
2820	GPD2	1.24945	0.307892	2.25175	0.0243378	0.144718
54472	TOLLIP	-0.876875	0.151708	-2.2513	0.0243663	0.144785
11151	CORO1A	-1.57198	0.487674	-2.25103	0.0243836	0.144785
8683	SRSF9	-0.919143	0.166929	-2.24966	0.0244704	0.145198
10038	PARP2	-1.33434	0.352329	-2.24799	0.0245771	0.145728
3717	JAK2	1.2903	0.32978	2.24687	0.0246482	0.145899
63929	XPNPEP3	-0.980437	0.190466	-2.24652	0.0246705	0.145899
23203	PMPCA	-0.865494	0.148478	-2.24612	0.0246964	0.145899
6199	RPS6KB2	-1.43164	0.40642	-2.24568	0.0247248	0.145899
56897	WRNIP1	-1.223	0.296605	-2.24563	0.0247278	0.145899
63920	ZBED8	-2.10822	0.881411	-2.24557	0.0247313	0.145899
153020	RASGEF1B	1.68622	0.564017	2.24526	0.0247513	0.145899
6507	SLC1A3	0.867556	0.149309	2.2452	0.0247555	0.145899
64860	ARMCX5	-1.11196	0.245331	-2.24499	0.0247686	0.145899
79147	FKRP	1.12859	0.252758	2.24482	0.0247796	0.145899
116447	TOP1MT	-1.16273	0.268456	-2.2441	0.0248258	0.146069
8833	GMPS	-1.82357	0.660798	-2.2433	0.0248775	0.14627
376497	SLC27A1	-1.51775	0.458123	-2.24239	0.0249364	0.146514
2309	FOXO3	0.852562	0.144704	2.24123	0.0250112	0.146851
5213	PFKM	-1.41748	0.400455	-2.23996	0.0250932	0.14723
10160	FARP1	-1.16524	0.270701	-2.2396	0.0251168	0.147265
51421	AMOTL2	2.46866	1.21602	2.23867	0.0251771	0.147516
54800	KLHL24	-1.73882	0.603459	-2.23836	0.0251977	0.147534
143686	SESN3	2.41516	1.16479	2.23781	0.0252338	0.147595
57679	ALS2	-1.44456	0.416758	-2.23766	0.0252433	0.147595
26610	ELP4	-1.12762	0.254022	-2.23731	0.0252664	0.147627
5265	SERPINA1	1.81494	0.658361	2.23682	0.0252981	0.14771
128637	TBC1D20	-0.910862	0.165898	-2.23631	0.0253317	0.147803
5471	PPAT	-1.12687	0.254136	-2.23532	0.0253966	0.148079
5295	PIK3R1	-2.41484	1.16852	-2.23393	0.0254877	0.148508
10479	SLC9A6	-1.42674	0.408444	-2.23244	0.0255859	0.148926
80219	COQ10B	1.4948	0.448541	2.23194	0.0256188	0.148926
10380	BPNT1	-0.930035	0.173634	-2.23194	0.0256191	0.148926
57209	ZNF248	-1.78561	0.640143	-2.23177	0.0256304	0.148926
51523	CXXC5	-2.24395	1.01138	-2.23129	0.025662	0.148962
331	XIAP	1.73376	0.603986	2.23088	0.0256892	0.148962
7625	ZNF74	-1.26557	0.321826	-2.23087	0.0256899	0.148962
55144	LRRC8D	-1.19306	0.286124	-2.23042	0.0257197	0.149032
51105	PHF20L1	-0.849316	0.145055	-2.22999	0.0257483	0.149095
55916	NXT2	1.21137	0.295629	2.22794	0.0258844	0.14978
393	ARHGAP4	-1.64489	0.545393	-2.22732	0.0259259	0.149849
3249	HPN	1.48901	0.446957	2.22723	0.025932	0.149849
80024	SLC8B1	-1.43402	0.414654	-2.22696	0.02595	0.14985
7474	WNT5A	2.42394	1.18512	2.22659	0.0259746	0.149889
617	BCS1L	-1.63557	0.539823	-2.22609	0.0260079	0.149978
6143	RPL19	-0.85801	0.148638	-2.2255	0.0260477	0.150105
2946	GSTM2	-0.84866	0.145456	-2.22519	0.0260682	0.15012
90933	TRIM41	-1.29941	0.34129	-2.22426	0.0261311	0.150258
10975	UQCR11	-1.37171	0.380325	-2.22425	0.0261317	0.150258
4351	MPI	-1.91231	0.739322	-2.22404	0.0261459	0.150258
51434	ANAPC7	-1.70383	0.5871	-2.22367	0.0261706	0.150297
10363	HMG20A	-2.23575	1.0115	-2.22301	0.0262155	0.150452
25961	NUDT13	-0.859069	0.149461	-2.2221	0.0262762	0.150698
203228	C9orf72	1.77152	0.636063	2.22124	0.0263345	0.150929
121457	IKBIP	-1.47691	0.442308	-2.2207	0.026371	0.150934
80820	EEPD1	-2.88121	1.68333	-2.2207	0.0263712	0.150934
92285	ZNF585B	-0.971483	0.191693	-2.21887	0.0264956	0.151531
6894	TARBP1	-1.60146	0.521029	-2.21863	0.0265116	0.151531
23315	SLC9A8	1.04024	0.219978	2.21792	0.0265604	0.151706
83593	RASSF5	1.99371	0.808503	2.21729	0.0266036	0.151837
51809	GALNT7	-1.36525	0.379205	-2.21705	0.0266194	0.151837
6934	TCF7L2	1.06649	0.231629	2.21595	0.0266952	0.152166
7035	TFPI	1.50666	0.4627	2.21496	0.0267628	0.152357
7775	ZNF232	-1.96638	0.788194	-2.21488	0.0267682	0.152357
84722	PSRC1	-3.19202	2.07738	-2.21467	0.026783	0.152357
112724	RDH13	-1.86587	0.710154	-2.21414	0.0268191	0.152459
94107	TMEM203	-1.44933	0.428774	-2.21337	0.0268723	0.152658
3676	ITGA4	-1.8352	0.688146	-2.2123	0.026946	0.152961
5638	PRRG1	0.845846	0.146213	2.21207	0.0269621	0.152961
1629	DBT	-1.77788	0.646657	-2.21088	0.027044	0.153322
60491	NIF3L1	-1.94393	0.77346	-2.21035	0.0270808	0.153427
64798	DEPTOR	-1.66249	0.566436	-2.20894	0.0271789	0.15388
55151	TMEM38B	1.61183	0.532866	2.20806	0.02724	0.154042
6256	RXRA	-2.07828	0.885948	-2.208	0.0272442	0.154042
4668	NAGA	-1.5449	0.490291	-2.20634	0.0273599	0.15454
10782	ZNF274	1.09528	0.246466	2.20621	0.0273692	0.15454
60626	RIC8A	-0.84766	0.147755	-2.20521	0.0274391	0.154831
57560	IFT80	-1.56871	0.506179	-2.20491	0.0274603	0.154847
150771	ITPRIPL1	-2.14943	0.950742	-2.20441	0.0274954	0.154941
10362	HMG20B	-0.842196	0.146134	-2.20312	0.0275862	0.155278
10162	LPCAT3	-1.241	0.317382	-2.20282	0.0276072	0.155278
79364	ZXDC	-1.50057	0.464056	-2.20277	0.0276107	0.155278
79048	SECISBP2	0.95342	0.18744	2.20218	0.0276525	0.155409
8905	AP1S2	-0.971316	0.19464	-2.20163	0.0276914	0.155523
9262	STK17B	2.16052	0.963279	2.20131	0.0277139	0.155546
79718	TBL1XR1	-1.68843	0.589261	-2.19952	0.0278409	0.156154
6890	TAP1	2.50406	1.29655	2.19912	0.027869	0.156208
3459	IFNGR1	-1.88249	0.73353	-2.19798	0.0279508	0.156483
6374	CXCL5	3.2226	2.14977	2.19791	0.0279554	0.156483
54431	DNAJC10	-1.48231	0.455226	-2.19697	0.0280223	0.156547
3680	ITGA9	1.56325	0.506345	2.19687	0.0280299	0.156547
57185	NIPAL3	-1.071	0.237716	-2.19665	0.0280455	0.156547
9833	MELK	2.96617	1.82346	2.19659	0.0280497	0.156547
113510	HELQ	-1.58111	0.518179	-2.19645	0.0280599	0.156547
55238	SLC38A7	-1.64717	0.562679	-2.19588	0.0281004	0.156668
6777	STAT5B	-1.24713	0.323032	-2.19427	0.0282159	0.157046
81027	TUBB1	-0.842167	0.14733	-2.19408	0.0282297	0.157046
23228	PLCL2	-1.65978	0.572349	-2.19392	0.028241	0.157046
2734	GLG1	-1.15024	0.274881	-2.1939	0.0282429	0.157046
65264	UBE2Z	1.90648	0.756188	2.19239	0.0283512	0.157372
8872	CDC123	-1.23362	0.316626	-2.19234	0.0283547	0.157372
23585	TMEM50A	0.837661	0.145994	2.1923	0.0283577	0.157372
10970	CKAP4	2.15562	0.967287	2.19177	0.0283962	0.157455
64951	MRPS24	1.01758	0.21559	2.19158	0.0284101	0.157455
161	AP2A2	-2.54737	1.35407	-2.18913	0.0285875	0.15824
3912	LAMB1	1.40455	0.411663	2.1891	0.0285893	0.15824
57103	TIGAR	-1.9322	0.779275	-2.1888	0.0286115	0.158258
55839	CENPN	1.61539	0.544862	2.18844	0.0286378	0.158299
23517	MTREX	-1.16876	0.285346	-2.18796	0.0286725	0.158387
8733	GPAA1	-1.71744	0.61656	-2.18723	0.0287258	0.158577
4651	MYO10	1.90714	0.761317	2.18574	0.0288345	0.159072
116039	OSR2	2.49015	1.29864	2.18515	0.0288782	0.159209
123016	TTC8	-1.24853	0.326716	-2.18431	0.0289398	0.159354
283989	TSEN54	-1.41339	0.418709	-2.18427	0.0289425	0.159354
79809	TTC21B	-0.833056	0.145524	-2.18377	0.0289792	0.159355
80011	FAM192A	-1.34447	0.379108	-2.18358	0.0289931	0.159355
1594	CYP27B1	3.53413	2.61975	2.18349	0.0289994	0.159355
23170	TTLL12	-1.56308	0.512667	-2.18305	0.0290323	0.159431
10695	CNPY3	-0.946102	0.18817	-2.18104	0.0291805	0.16014
149371	EXOC8	0.981742	0.20269	2.18063	0.0292111	0.160203
9886	RHOBTB1	-3.21146	2.17116	-2.1795	0.0292943	0.16022
5269	SERPINB6	-1.13899	0.273168	-2.17924	0.0293142	0.16022
64432	MRPS25	-1.15496	0.280898	-2.17917	0.0293192	0.16022
4744	NEFH	-0.819955	0.141608	-2.17895	0.0293356	0.16022
84440	RAB11FIP4	-0.8934	0.168139	-2.17878	0.0293483	0.16022
10659	CELF2	-1.00794	0.214033	-2.17869	0.0293547	0.16022
51669	SARAF	-1.46667	0.453464	-2.17801	0.029405	0.16022
84930	MASTL	2.67421	1.50757	2.17799	0.0294065	0.16022
91949	COG7	-1.50389	0.476868	-2.17779	0.0294218	0.16022
10113	PREB	-1.4853	0.465412	-2.17719	0.0294666	0.16022
182	JAG1	2.89426	1.76774	2.17685	0.0294918	0.16022
192670	AGO4	-1.34906	0.384076	-2.17682	0.0294942	0.16022
51172	NAGPA	-1.4462	0.441408	-2.17675	0.0294993	0.16022
84260	TCHP	-1.9327	0.788495	-2.17653	0.0295157	0.16022
83931	STK40	1.20996	0.309046	2.17651	0.029517	0.16022
24138	IFIT5	2.05738	0.893547	2.17648	0.0295192	0.16022
29094	LGALSL	1.99891	0.843735	2.17616	0.0295436	0.16023
80304	WDCP	-1.40567	0.417318	-2.17595	0.0295591	0.16023
79668	PARP8	-1.44754	0.442775	-2.1754	0.0296	0.160348
79890	RIN3	-1.74632	0.645134	-2.1742	0.0296903	0.160733
10623	POLR3C	1.60061	0.542123	2.17389	0.0297136	0.160756
4191	MDH2	-1.16768	0.288706	-2.17318	0.0297671	0.160935
64288	ZSCAN31	-1.63099	0.563389	-2.17294	0.0297851	0.160935
58986	TMEM8A	-0.873601	0.161725	-2.17232	0.0298314	0.160984
222236	NAPEPLD	-1.78921	0.678489	-2.17215	0.0298447	0.160984
4122	MAN2A2	-1.81322	0.696948	-2.17195	0.0298593	0.160984
55201	MAP1S	-0.842793	0.150592	-2.1718	0.0298708	0.160984
84245	MRI1	-1.5088	0.482929	-2.17116	0.0299193	0.161094
5565	PRKAB2	-1.30666	0.362311	-2.17081	0.0299453	0.161094
55906	ZC4H2	-1.62093	0.557574	-2.17077	0.0299487	0.161094
55163	PNPO	-1.49731	0.475911	-2.17044	0.0299733	0.161123
91694	LONRF1	1.83738	0.71684	2.17014	0.0299963	0.161144
6455	SH3GL1	-1.74854	0.649667	-2.16935	0.030056	0.161269
91543	RSAD2	3.17081	2.13644	2.16933	0.030058	0.161269
1604	CD55	1.98757	0.83969	2.16902	0.0300813	0.161291
840	CASP7	2.32573	1.15056	2.16822	0.030142	0.161504
23586	DDX58	2.60836	1.44762	2.16791	0.0301657	0.161504
84945	ABHD13	1.18966	0.301183	2.16774	0.0301786	0.161504
80221	ACSF2	-1.17078	0.291976	-2.16671	0.0302568	0.161768
125170	MIEF2	-1.91532	0.781502	-2.16659	0.0302665	0.161768
115	ADCY9	-1.62578	0.563375	-2.16602	0.0303095	0.161895
51081	MRPS7	-0.835237	0.148765	-2.16551	0.030349	0.161903
79641	ROGDI	-0.871425	0.161937	-2.1655	0.0303496	0.161903
80742	PRR3	-1.16876	0.291441	-2.16497	0.03039	0.161934
10628	TXNIP	-2.52632	1.36174	-2.16492	0.030394	0.161934
56605	ERO1B	1.18033	0.29737	2.16449	0.0304265	0.162
4338	MOCS2	-1.22737	0.321616	-2.16425	0.0304449	0.162
54951	COMMD8	-1.52639	0.497605	-2.16383	0.0304774	0.16207
64116	SLC39A8	3.38553	2.45169	2.16219	0.0306036	0.162564
271	AMPD2	-1.30328	0.363393	-2.16197	0.0306208	0.162564
54941	RNF125	-2.78115	1.65497	-2.16187	0.0306282	0.162564
9110	MTMR4	-1.33999	0.384708	-2.16041	0.030741	0.163059
4171	MCM2	-1.64616	0.581316	-2.15906	0.0308453	0.16351
8727	CTNNAL1	1.56471	0.52554	2.15839	0.0308974	0.163682
26207	PITPNC1	1.04913	0.23685	2.15572	0.0311055	0.164681
27339	PRPF19	-1.53439	0.507218	-2.15446	0.0312038	0.164939
122416	ANKRD9	-1.18616	0.303146	-2.15436	0.0312122	0.164939
6428	SRSF3	0.8343	0.149973	2.15435	0.0312131	0.164939
84905	ZNF341	-1.86187	0.74829	-2.15236	0.0313689	0.165588
740	MRPL49	-1.12912	0.275238	-2.15222	0.0313796	0.165588
129880	BBS5	-1.61845	0.565654	-2.15191	0.0314046	0.165588
2068	ERCC2	-0.822951	0.146269	-2.15178	0.0314147	0.165588
6240	RRM1	-1.32375	0.378893	-2.15054	0.0315123	0.165998
55142	HAUS2	1.2876	0.358673	2.14997	0.0315577	0.166133
6468	FBXW4	-0.821899	0.146192	-2.1496	0.0315871	0.166183
9400	RECQL5	-0.817098	0.144547	-2.14917	0.0316211	0.166258
200734	SPRED2	1.12626	0.275035	2.14756	0.031749	0.166826
6837	MED22	-1.08209	0.2541	-2.14666	0.0318207	0.167098
84334	APOPT1	-0.817023	0.144926	-2.14616	0.0318605	0.167203
79411	GLB1L	-1.21387	0.320094	-2.14553	0.0319104	0.16736
79637	ARMC7	-2.41632	1.26871	-2.14523	0.0319345	0.167382
26278	SACS	-0.812026	0.14344	-2.14405	0.0320291	0.167774
23082	PPRC1	1.48389	0.479336	2.14329	0.0320897	0.167814
2787	GNG5	0.904855	0.178241	2.14326	0.0320921	0.167814
5859	QARS	-1.59055	0.550882	-2.14298	0.0321149	0.167814
51366	UBR5	-1.44792	0.456546	-2.1429	0.0321213	0.167814
55702	YJU2	1.02615	0.229348	2.14271	0.0321366	0.167814
7737	RNF113A	-2.23994	1.09334	-2.14219	0.0321779	0.167894
84254	CAMKK1	-1.92031	0.803702	-2.14202	0.032192	0.167894
55279	ZNF654	1.08819	0.258322	2.14104	0.0322711	0.168202
114907	FBXO32	-1.50859	0.496687	-2.14057	0.0323088	0.168294
57664	PLEKHA4	2.50151	1.36666	2.13979	0.0323716	0.168388
51337	THEM6	-1.9362	0.818914	-2.13959	0.0323876	0.168388
54929	TMEM161A	-1.35257	0.399652	-2.13953	0.032393	0.168388
585	BBS4	-0.881248	0.16968	-2.13935	0.032407	0.168388
6617	SNAPC1	1.81659	0.721245	2.13903	0.0324334	0.168421
80851	SH3BP5L	-2.34285	1.20041	-2.13835	0.0324883	0.168582
23423	TMED3	-0.952045	0.198262	-2.13815	0.0325046	0.168582
84548	TMEM185A	-1.33971	0.39285	-2.13746	0.0325608	0.168747
23276	KLHL18	-1.50628	0.496703	-2.13726	0.0325766	0.168747
29844	TFPT	-0.83072	0.151116	-2.13697	0.0326002	0.168766
160622	GRASP	0.899686	0.177461	2.13569	0.0327043	0.169201
7082	TJP1	2.5211	1.39457	2.13486	0.0327726	0.16945
6478	SIAH2	2.88276	1.82399	2.13451	0.032801	0.169458
51466	EVL	-1.41256	0.43801	-2.13435	0.0328145	0.169458
80228	ORAI2	1.38732	0.422595	2.1341	0.0328349	0.169459
64581	CLEC7A	-0.813738	0.145499	-2.13332	0.0328987	0.169508
64759	TNS3	-1.547	0.52596	-2.13312	0.0329149	0.169508
9188	DDX21	2.04372	0.918009	2.13303	0.0329223	0.169508
1355	COX15	-0.818939	0.147409	-2.13299	0.0329252	0.169508
8828	NRP2	1.95778	0.842915	2.13241	0.032973	0.169559
6494	SIPA1	-1.15401	0.292932	-2.1322	0.0329904	0.169559
10300	KATNB1	-1.01507	0.226653	-2.13214	0.0329955	0.169559
1894	ECT2	-0.81533	0.146424	-2.13073	0.0331117	0.170052
51428	DDX41	-0.810899	0.14514	-2.1285	0.0332957	0.170892
55758	RCOR3	-2.54546	1.43099	-2.12788	0.033347	0.171051
114882	OSBPL8	0.858535	0.162908	2.1271	0.033412	0.171252
388115	CCDC9B	-3.11104	2.13963	-2.12685	0.0334328	0.171252
10238	DCAF7	-1.05769	0.247352	-2.12667	0.0334473	0.171252
7975	MAFK	0.814728	0.147025	2.12479	0.0336037	0.171902
64112	MOAP1	-2.62215	1.52313	-2.12466	0.0336153	0.171902
114787	GPRIN1	1.55239	0.534005	2.12435	0.0336405	0.171927
57634	EP400	-0.810462	0.145664	-2.12352	0.03371	0.172165
79363	CPLANE2	-0.876086	0.170243	-2.12331	0.0337281	0.172165
5834	PYGB	-1.0309	0.23581	-2.12292	0.0337602	0.172179
29074	MRPL18	-1.13115	0.283942	-2.12279	0.0337718	0.172179
160851	DGKH	1.84378	0.754682	2.1224	0.0338039	0.172238
91975	ZNF300	-0.800944	0.142477	-2.12192	0.0338442	0.172307
92999	ZBTB47	-2.65955	1.57119	-2.12175	0.0338584	0.172307
8322	FZD4	1.7155	0.654037	2.12124	0.0339015	0.172342
5885	RAD21	1.48689	0.491505	2.12087	0.0339324	0.172342
160364	CLEC12A	2.05233	0.936644	2.1206	0.0339552	0.172342
79829	NAA40	-1.72543	0.662113	-2.12046	0.0339669	0.172342
7846	TUBA1A	-1.63202	0.592372	-2.12045	0.0339679	0.172342
22808	MRAS	0.810701	0.146294	2.11957	0.0340423	0.172356
710	SERPING1	1.55815	0.540413	2.11956	0.0340434	0.172356
7295	TXN	1.91247	0.814286	2.11936	0.0340598	0.172356
10147	SUGP2	-0.995786	0.22079	-2.11922	0.0340719	0.172356
23215	PRRC2C	1.1726	0.306234	2.11897	0.0340933	0.172356
63035	BCORL1	1.0525	0.246716	2.11896	0.0340937	0.172356
3396	MRPL58	-1.50096	0.502203	-2.11802	0.034173	0.172653
6051	RNPEP	-1.94719	0.846469	-2.11643	0.0343083	0.173232
9794	MAML1	0.792716	0.140612	2.11401	0.0345145	0.174078
10781	ZNF266	-1.01093	0.228689	-2.11398	0.0345172	0.174078
55734	ZFP64	-1.49164	0.498423	-2.11284	0.0346149	0.174293
8773	SNAP23	-1.2459	0.347747	-2.11276	0.034621	0.174293
5501	PPP1CC	-1.90938	0.81675	-2.11275	0.034622	0.174293
25973	PARS2	-0.921099	0.190396	-2.11095	0.0347768	0.174967
51719	CAB39	-1.8515	0.769666	-2.11044	0.0348204	0.175033
9501	RPH3AL	-0.811051	0.147708	-2.11031	0.0348315	0.175033
7414	VCL	-0.872819	0.171191	-2.10952	0.0348997	0.175269
2057	EPOR	-2.52553	1.43363	-2.10928	0.0349204	0.175269
4216	MAP3K4	1.94414	0.849866	2.10888	0.0349548	0.175338
157657	C8orf37	-1.50525	0.509737	-2.10832	0.0350037	0.17542
7786	MAP3K12	-2.22279	1.112	-2.10788	0.0350415	0.17542
4998	ORC1	-1.42382	0.456293	-2.10782	0.0350468	0.17542
5141	PDE4A	0.811141	0.148103	2.10773	0.0350548	0.17542
26015	RPAP1	-0.920871	0.19113	-2.10637	0.0351724	0.17571
79719	AAGAB	-1.09767	0.271581	-2.1063	0.0351779	0.17571
8799	PEX11B	-1.27731	0.367769	-2.10624	0.0351836	0.17571
5980	REV3L	1.76359	0.701234	2.10604	0.0352011	0.17571
24146	CLDN15	-0.847628	0.162015	-2.10585	0.0352173	0.17571
89781	HPS4	-1.45328	0.476537	-2.10524	0.0352705	0.175871
79818	ZNF552	-1.84326	0.766799	-2.10497	0.0352937	0.175883
54464	XRN1	1.72563	0.672667	2.10401	0.0353779	0.176197
1657	DMXL1	-1.08223	0.264711	-2.10345	0.0354261	0.176273
92610	TIFA	1.8676	0.788394	2.10335	0.035435	0.176273
252983	STXBP4	-0.812655	0.14941	-2.10241	0.0355176	0.176579
94103	ORMDL3	-1.49654	0.507097	-2.10157	0.035591	0.176839
50813	COPS7A	-1.24454	0.350951	-2.1008	0.0356586	0.176969
7468	NSD2	-0.797078	0.143965	-2.10074	0.035664	0.176969
89846	FGD3	-2.08392	0.984228	-2.10055	0.0356803	0.176969
8243	SMC1A	-0.795461	0.143478	-2.10003	0.0357261	0.177092
55763	EXOC1	-0.79712	0.144128	-2.09966	0.0357588	0.177149
7133	TNFRSF1B	2.48342	1.40039	2.09858	0.0358541	0.177517
10982	MAPRE2	-1.23721	0.348055	-2.0971	0.0359846	0.177999
25820	ARIH1	1.17633	0.314674	2.097	0.0359938	0.177999
23357	ANGEL1	-1.65952	0.626826	-2.09608	0.0360749	0.178254
160760	PPTC7	1.42718	0.463659	2.09594	0.0360879	0.178254
1439	CSF2RB	1.63549	0.609182	2.09543	0.0361324	0.178273
80765	STARD5	1.82746	0.760762	2.09519	0.0361537	0.178273
955	ENTPD6	-1.21384	0.335645	-2.09518	0.0361553	0.178273
9399	STOML1	1.37347	0.42984	2.09492	0.0361784	0.178282
147138	TMC8	-1.09675	0.274269	-2.09421	0.0362416	0.178489
3082	HGF	-1.5436	0.543555	-2.09369	0.0362872	0.178508
84267	C9orf64	-0.802238	0.14683	-2.09361	0.0362949	0.178508
10409	BASP1	1.75469	0.702547	2.09345	0.0363092	0.178508
54442	KCTD5	-0.811589	0.150458	-2.09232	0.0364098	0.178898
85378	TUBGCP6	-1.35816	0.421597	-2.09171	0.0364642	0.179005
3985	LIMK2	2.65078	1.60651	2.09137	0.0364945	0.179005
84936	ZFYVE19	-1.64918	0.621964	-2.09115	0.0365147	0.179005
7155	TOP2B	-1.0773	0.26541	-2.09113	0.0365168	0.179005
54495	TMX3	-1.57987	0.571	-2.09076	0.0365497	0.179062
1628	DBP	-2.32342	1.23546	-2.09032	0.0365888	0.179086
6749	SSRP1	-0.989253	0.224063	-2.08989	0.0366281	0.179086
84818	IL17RC	-1.05398	0.254354	-2.08985	0.0366317	0.179086
84859	LRCH3	0.808485	0.149677	2.08975	0.03664	0.179086
55876	GSDMB	-2.69375	1.66216	-2.0894	0.0366719	0.179138
51768	TM7SF3	-1.58311	0.574281	-2.08905	0.036703	0.179186
54891	INO80D	1.45571	0.486036	2.08806	0.0367928	0.17952
80019	UBTD1	-1.92273	0.848226	-2.08767	0.0368277	0.179586
113	ADCY7	-1.17542	0.317101	-2.08734	0.0368577	0.179628
55695	NSUN5	-1.52614	0.534958	-2.08658	0.0369261	0.179857
9665	MARF1	-2.27277	1.18738	-2.08574	0.0370022	0.180123
29110	TBK1	1.49349	0.51305	2.08507	0.0370626	0.180313
56935	SMCO4	1.66419	0.63724	2.08473	0.0370936	0.180326
126328	NDUFA11	-1.00336	0.231906	-2.08354	0.0372022	0.180326
404734	ANKHD1-EIF4EBP3	-1.53238	0.541009	-2.08336	0.0372183	0.180326
7442	TRPV1	-1.43746	0.476095	-2.08328	0.0372255	0.180326
9459	ARHGEF6	-0.779924	0.140156	-2.08327	0.0372262	0.180326
2178	FANCE	-1.71315	0.676245	-2.08326	0.0372273	0.180326
5523	PPP2R3A	1.73162	0.690975	2.08316	0.0372369	0.180326
3303	HSPA1A	1.25324	0.362086	2.08271	0.0372781	0.180326
64170	CARD9	-2.18345	1.09918	-2.08262	0.0372859	0.180326
744	MPPED2	-0.949299	0.207789	-2.08253	0.0372939	0.180326
4734	NEDD4	1.67006	0.643157	2.08245	0.0373013	0.180326
80169	CTC1	-0.975155	0.219707	-2.08042	0.0374869	0.181119
3603	IL16	-3.59409	2.98718	-2.0795	0.0375714	0.181129
6282	S100A11	0.801188	0.148442	2.07949	0.0375725	0.181129
5096	PCCB	-0.789718	0.144294	-2.07897	0.0376201	0.181129
9002	F2RL3	-2.42379	1.35931	-2.07891	0.037626	0.181129
5261	PHKG2	-1.26684	0.37153	-2.07838	0.0376747	0.181129
57326	PBXIP1	-0.800198	0.148321	-2.07776	0.0377312	0.181129
116841	SNAP47	-1.41786	0.46575	-2.07758	0.0377485	0.181129
10780	ZNF234	-1.17916	0.322177	-2.07742	0.0377628	0.181129
168544	ZNF467	-1.22489	0.347703	-2.07727	0.0377763	0.181129
79763	ISOC2	-0.791847	0.145326	-2.07716	0.0377867	0.181129
84908	FAM136A	-1.4077	0.459416	-2.07686	0.0378142	0.181129
8479	HIRIP3	-1.48935	0.514258	-2.07686	0.0378146	0.181129
205327	C2orf69	0.784814	0.142823	2.07667	0.0378319	0.181129
3280	HES1	3.71214	3.19712	2.07609	0.037886	0.181129
622	BDH1	-1.54027	0.550591	-2.07579	0.0379137	0.181129
200845	KCTD6	-2.6059	1.57599	-2.07578	0.0379147	0.181129
112616	CMTM7	-2.02784	0.954383	-2.07574	0.0379184	0.181129
81565	NDEL1	1.43067	0.475113	2.07558	0.0379326	0.181129
115273	RAB42	-2.51652	1.47021	-2.07545	0.037945	0.181129
57448	BIRC6	-1.41081	0.462142	-2.0753	0.0379584	0.181129
8864	PER2	-0.80106	0.148995	-2.07529	0.0379598	0.181129
379	ARL4D	-0.799204	0.148311	-2.07525	0.0379634	0.181129
92140	MTDH	-0.79776	0.147841	-2.07479	0.0380059	0.181229
113419	TEX261	-0.816609	0.154973	-2.07437	0.038045	0.181313
51239	ANKRD39	-1.57676	0.578087	-2.0738	0.0380975	0.18143
2821	GPI	-1.47335	0.504934	-2.07342	0.0381332	0.18143
5046	PCSK6	-0.972261	0.219885	-2.07341	0.0381344	0.18143
91647	ATPAF2	-1.51504	0.534215	-2.07284	0.0381871	0.181484
57018	CCNL1	1.57479	0.577191	2.07282	0.0381889	0.181484
4818	NKG7	0.92827	0.200629	2.07242	0.0382263	0.181559
3416	IDE	-0.7852	0.143601	-2.07206	0.0382603	0.181618
55364	IMPACT	-1.39364	0.452799	-2.07108	0.038351	0.181945
8050	PDHX	1.66037	0.643032	2.07056	0.0383995	0.182073
88455	ANKRD13A	-0.796184	0.148009	-2.06952	0.0384974	0.18219
130507	UBR3	-1.05704	0.260907	-2.06942	0.038507	0.18219
166815	TIGD2	-2.56444	1.53576	-2.06934	0.0385142	0.18219
2730	GCLM	1.52265	0.541516	2.06916	0.0385312	0.18219
83759	RBM4B	-2.04996	0.981547	-2.06914	0.0385327	0.18219
221491	SMIM29	-1.65704	0.641691	-2.06857	0.0385867	0.182343
8518	ELP1	-0.989855	0.229089	-2.06809	0.0386316	0.182452
27013	CNPPD1	-0.782966	0.143538	-2.06661	0.0387706	0.183006
2591	GALNT3	1.41857	0.471317	2.0663	0.0388001	0.183042
55139	ANKZF1	-2.56845	1.54547	-2.06605	0.0388236	0.18305
10493	VAT1	-0.786115	0.144858	-2.06545	0.0388801	0.183208
57333	RCN3	-1.85575	0.80742	-2.06524	0.0389006	0.183208
23107	MRPS27	-0.863737	0.175099	-2.06414	0.0390042	0.183593
4000	LMNA	-0.787695	0.145674	-2.06379	0.0390372	0.183645
4175	MCM6	-1.47307	0.50964	-2.06343	0.0390716	0.183704
9854	C2CD2L	-1.89462	0.843257	-2.0632	0.0390935	0.183705
57534	MIB1	-0.884451	0.184001	-2.06188	0.0392191	0.184089
473	RERE	-1.83728	0.794004	-2.06188	0.0392192	0.184089
874	CBR3	2.00573	0.94715	2.06093	0.0393094	0.18441
51015	ISOC1	2.09001	1.02941	2.05994	0.0394039	0.184559
3902	LAG3	1.53661	0.556526	2.05978	0.0394198	0.184559
55217	TMLHE	-1.17016	0.322783	-2.05964	0.0394333	0.184559
65110	UPF3A	-0.867232	0.177305	-2.05956	0.0394406	0.184559
3783	KCNN4	1.98431	0.928358	2.05945	0.039451	0.184559
51218	GLRX5	-1.32307	0.412974	-2.05883	0.0395101	0.184686
9466	IL27RA	-1.24391	0.365078	-2.05871	0.0395222	0.184686
23395	LARS2	-0.788805	0.146846	-2.05844	0.0395481	0.184704
84106	PRAM1	-2.77925	1.82406	-2.05782	0.0396072	0.184744
60386	SLC25A19	-1.35822	0.435639	-2.05781	0.0396081	0.184744
55156	ARMC1	-0.780451	0.143861	-2.05766	0.0396226	0.184744
79612	NAA16	-2.05689	0.999634	-2.05726	0.0396607	0.18482
25847	ANAPC13	-0.843837	0.168297	-2.05694	0.0396922	0.184864
10912	GADD45G	1.31678	0.40992	2.05666	0.0397185	0.184884
54969	HPF1	-1.46003	0.504196	-2.05619	0.0397643	0.184937
84167	C19orf44	-0.780817	0.144239	-2.05593	0.0397897	0.184937
55582	KIF27	-0.773162	0.141434	-2.05586	0.0397961	0.184937
1975	EIF4B	-0.815496	0.157584	-2.05431	0.0399457	0.185442
26005	C2CD3	-1.06821	0.270436	-2.05412	0.0399639	0.185442
55759	WDR12	-1.72662	0.706723	-2.05387	0.0399888	0.185442
6309	SC5D	-1.63139	0.630942	-2.05382	0.0399929	0.185442
26090	ABHD12	-1.34089	0.426392	-2.05348	0.0400263	0.185494
10054	UBA2	0.781207	0.14479	2.05304	0.040069	0.185522
8165	AKAP1	-1.57381	0.587684	-2.05296	0.0400765	0.185522
55313	CPPED1	-1.44748	0.49795	-2.05126	0.0402417	0.185982
10953	TOMM34	0.85216	0.172692	2.05062	0.0403037	0.185982
7746	ZSCAN9	-1.91224	0.869597	-2.05061	0.0403053	0.185982
55775	TDP1	-1.50144	0.536127	-2.05056	0.0403094	0.185982
607	BCL9	-1.52379	0.552274	-2.05044	0.0403216	0.185982
10602	CDC42EP3	0.926183	0.204045	2.05038	0.0403275	0.185982
23564	DDAH2	-1.26771	0.382308	-2.05028	0.0403375	0.185982
10682	EBP	-2.32078	1.28148	-2.05011	0.0403536	0.185982
64651	CSRNP1	2.99919	2.14069	2.04987	0.0403769	0.185982
1992	SERPINB1	1.08792	0.281812	2.04935	0.040428	0.185982
55964	SEPT3	-0.778556	0.144331	-2.04932	0.0404306	0.185982
5693	PSMB5	-0.789156	0.14833	-2.04903	0.0404593	0.185982
10269	ZMPSTE24	-0.883018	0.185721	-2.04898	0.0404637	0.185982
58528	RRAGD	-0.840513	0.168437	-2.04798	0.0405617	0.186331
26152	ZNF337	-1.03628	0.256115	-2.04767	0.0405923	0.18637
30845	EHD3	-1.84266	0.810051	-2.04734	0.0406247	0.186416
9897	WASHC5	-1.35847	0.440421	-2.04699	0.0406592	0.186473
254170	FBXO33	-1.72573	0.710998	-2.04663	0.0406948	0.186534
14	AAMP	-2.01835	0.973274	-2.04587	0.0407693	0.186623
4728	NDUFS8	-0.983969	0.231334	-2.0458	0.0407765	0.186623
23092	ARHGAP26	-1.95203	0.91047	-2.04575	0.0407808	0.186623
56940	DUSP22	0.999871	0.239028	2.04512	0.0408426	0.186804
3142	HLX	1.90051	0.863971	2.04465	0.0408892	0.186916
4783	NFIL3	2.48002	1.4718	2.04423	0.0409304	0.187002
463	ZFHX3	-1.11913	0.299813	-2.04388	0.0409659	0.187063
255919	CNEP1R1	-0.890229	0.189789	-2.04346	0.0410068	0.187148
80017	DGLUCY	-1.18606	0.337081	-2.04287	0.0410655	0.187314
7538	ZFP36	2.49406	1.49235	2.04161	0.0411906	0.187782
57169	ZNFX1	2.35466	1.33137	2.0407	0.0412808	0.187994
9020	MAP3K14	-2.13773	1.0978	-2.04029	0.0413217	0.187994
26137	ZBTB20	-1.20527	0.348985	-2.04025	0.0413257	0.187994
6667	SP1	-0.833231	0.166818	-2.04006	0.0413441	0.187994
79833	GEMIN6	-1.72681	0.71651	-2.04002	0.0413488	0.187994
84968	PNMA6A	-1.36534	0.448061	-2.03973	0.0413769	0.18802
79089	TMUB2	-1.07918	0.280026	-2.03936	0.0414138	0.188086
112849	L3HYPDH	-1.34217	0.433275	-2.03904	0.0414462	0.188131
55824	PAG1	-0.771765	0.143386	-2.03813	0.0415366	0.18844
3295	HSD17B4	-0.956745	0.220708	-2.03651	0.0416988	0.188977
5636	PRPSAP2	-1.8824	0.854384	-2.0365	0.0417	0.188977
23272	FAM208A	-1.49874	0.541794	-2.03615	0.0417356	0.189037
375387	NRROS	-2.16988	1.13607	-2.03579	0.0417715	0.189097
9984	THOC1	-1.34401	0.436038	-2.03535	0.0418155	0.189194
432	ASGR1	-1.33243	0.428706	-2.035	0.0418504	0.18925
57095	PITHD1	-2.09422	1.0594	-2.03466	0.0418852	0.189271
92105	INTS4	-0.888486	0.190713	-2.03451	0.0419	0.189271
56172	ANKH	-1.43224	0.495898	-2.03385	0.0419671	0.189437
115560	ZNF501	-0.918607	0.204027	-2.0337	0.041982	0.189437
121536	AEBP2	1.99283	0.960422	2.03348	0.0420045	0.189437
117289	TAGAP	1.56712	0.594211	2.03298	0.0420545	0.189561
3300	DNAJB2	-1.50311	0.547067	-2.03222	0.042131	0.189793
64407	RGS18	-2.89314	2.02713	-2.03202	0.0421512	0.189793
3693	ITGB5	-1.94296	0.914699	-2.03153	0.0422009	0.189916
8525	DGKZ	-1.89527	0.870592	-2.03126	0.0422291	0.189939
7431	VIM	0.970922	0.228529	2.03102	0.0422531	0.189939
91749	MFSD4B	-0.759172	0.139748	-2.0308	0.0422752	0.189939
6683	SPAST	-1.26341	0.387173	-2.03046	0.0423103	0.189939
8467	SMARCA5	1.79724	0.783555	2.03035	0.0423211	0.189939
253714	MMS22L	-1.69842	0.699896	-2.03015	0.0423417	0.189939
84315	MON1A	-0.980853	0.233547	-2.02963	0.0423941	0.190072
79913	ACTR5	-1.50471	0.550197	-2.02859	0.0424998	0.190429
4853	NOTCH2	-0.774903	0.145956	-2.02832	0.0425275	0.190429
27346	TMEM97	-1.42736	0.495281	-2.02818	0.0425417	0.190429
9546	APBA3	2.02993	1.00282	2.02707	0.0426552	0.19082
7750	ZMYM2	-1.51471	0.558498	-2.02684	0.0426787	0.19082
7621	ZNF70	-0.903432	0.198719	-2.02664	0.0426995	0.19082
6584	SLC22A5	-1.6061	0.628174	-2.02644	0.0427199	0.19082
55288	RHOT1	-1.55027	0.585496	-2.02603	0.0427615	0.190904
51306	FAM13B	-1.17801	0.338553	-2.02459	0.0429092	0.191462
10226	PLIN3	-0.916904	0.205175	-2.02424	0.0429456	0.191496
56925	LXN	-1.68376	0.692418	-2.02346	0.0430255	0.191496
6443	SGCB	1.10315	0.297233	2.02342	0.0430294	0.191496
25996	REXO2	-1.19749	0.350323	-2.02319	0.0430532	0.191496
79901	CYBRD1	-0.910877	0.202701	-2.02317	0.0430558	0.191496
84071	ARMC2	-0.780119	0.148704	-2.02302	0.0430712	0.191496
29920	PYCR2	-0.771137	0.145332	-2.02279	0.0430947	0.191496
6533	SLC6A6	1.13687	0.315925	2.02264	0.0431099	0.191496
8455	ATRN	-2.05844	1.03583	-2.02253	0.043122	0.191496
26505	CNNM3	-1.72012	0.723698	-2.022	0.0431767	0.191638
23556	PIGN	-0.765368	0.143458	-2.02073	0.043308	0.192029
10955	SERINC3	-0.833133	0.16999	-2.0207	0.0433104	0.192029
5696	PSMB8	1.62768	0.649036	2.02039	0.043343	0.192072
54790	TET2	0.870868	0.1859	2.01982	0.0434018	0.19214
23139	MAST2	-0.768451	0.144812	-2.01936	0.0434495	0.19214
1073	CFL2	-2.19061	1.17687	-2.0193	0.0434564	0.19214
7389	UROD	-1.23445	0.37372	-2.01929	0.0434567	0.19214
6272	SORT1	-1.13256	0.314687	-2.01893	0.043494	0.19214
4116	MAGOH	1.37628	0.464703	2.01892	0.0434956	0.19214
6237	RRAS	-1.1068	0.300674	-2.01846	0.0435437	0.192251
5426	POLE	-0.757099	0.140775	-2.01785	0.0436065	0.192427
26121	PRPF31	-0.911454	0.204107	-2.01747	0.0436469	0.192461
10924	SMPDL3A	1.14126	0.320042	2.01734	0.0436598	0.192461
6599	SMARCC1	-1.18244	0.344176	-2.01553	0.043849	0.193148
2288	FKBP4	-0.881124	0.191138	-2.01541	0.0438618	0.193148
10611	PDLIM5	1.77841	0.779448	2.01437	0.0439707	0.193492
516	ATP5MC1	-0.941984	0.218712	-2.01422	0.043986	0.193492
84450	ZNF512	-1.10629	0.301782	-2.01383	0.0440279	0.193567
4289	MKLN1	-1.16693	0.335858	-2.01356	0.0440554	0.193567
4534	MTM1	-0.765685	0.144624	-2.0134	0.0440721	0.193567
79943	ZNF696	-1.13627	0.318618	-2.01301	0.0441133	0.193578
169355	IDO2	2.07061	1.05811	2.01294	0.0441206	0.193578
952	CD38	1.97732	0.965275	2.01257	0.0441596	0.193648
2648	KAT2A	-1.51898	0.569798	-2.01229	0.0441889	0.193675
6102	RP2	2.04485	1.03313	2.01179	0.0442421	0.193807
23412	COMMD3	-2.16501	1.1589	-2.01112	0.0443131	0.194017
3916	LAMP1	-1.2766	0.403099	-2.01071	0.0443557	0.194102
4174	MCM5	-1.76198	0.768176	-2.01034	0.0443952	0.194174
55011	PIH1D1	-1.13087	0.316722	-2.00943	0.0444917	0.194495
23196	FAM120A	-0.768185	0.146441	-2.0074	0.0447071	0.195057
7464	CORO2A	-1.35318	0.454593	-2.00698	0.0447518	0.195057
23216	TBC1D1	-1.32211	0.433969	-2.00695	0.0447549	0.195057
399665	FAM102A	-1.39118	0.480532	-2.00688	0.0447628	0.195057
5187	PER1	-2.53245	1.59289	-2.00654	0.0447983	0.195057
5884	RAD17	-0.757163	0.142476	-2.00594	0.0448622	0.195057
150962	PUS10	-1.62302	0.654788	-2.00574	0.0448841	0.195057
9545	RAB3D	-1.9738	0.96865	-2.00549	0.0449105	0.195057
8717	TRADD	1.4999	0.559422	2.00536	0.0449242	0.195057
10067	SCAMP3	-0.755242	0.141853	-2.00524	0.0449373	0.195057
10907	TXNL4A	-0.966032	0.232104	-2.00516	0.0449455	0.195057
10620	ARID3B	-2.49396	1.54755	-2.00479	0.044986	0.195057
10594	PRPF8	-1.4511	0.52396	-2.00469	0.0449958	0.195057
64412	GZF1	-1.62872	0.660175	-2.00455	0.0450112	0.195057
200942	KLHDC8B	-2.79885	1.94989	-2.00435	0.0450321	0.195057
533	ATP6V0B	-1.52716	0.580685	-2.00408	0.0450613	0.195057
10928	RALBP1	-1.29523	0.417747	-2.00397	0.045073	0.195057
23256	SCFD1	0.756129	0.142424	2.00357	0.0451165	0.195057
23484	LEPROTL1	-1.70044	0.720441	-2.00338	0.0451368	0.195057
6728	SRP19	1.44447	0.519921	2.00328	0.0451476	0.195057
4967	OGDH	-1.08982	0.295959	-2.00326	0.045149	0.195057
3636	INPPL1	-2.19136	1.19663	-2.00324	0.0451511	0.195057
8935	SKAP2	-1.05048	0.274994	-2.00321	0.0451543	0.195057
10462	CLEC10A	-1.20092	0.359734	-2.00228	0.0452547	0.19539
10430	TMEM147	-1.10062	0.302436	-2.00133	0.0453564	0.195649
22823	MTF2	-1.3501	0.455267	-2.00093	0.0453994	0.195649
5813	PURA	-1.61312	0.650127	-2.00063	0.0454323	0.195649
57659	ZBTB4	-2.04717	1.04715	-2.00054	0.0454415	0.195649
9475	ROCK2	1.11069	0.308278	2.00042	0.0454547	0.195649
154810	AMOTL1	0.802566	0.160968	2.00037	0.0454603	0.195649
283316	CD163L1	-1.9973	0.997089	-2.00021	0.0454776	0.195649
23670	CEMIP2	1.23846	0.383572	1.99966	0.0455366	0.195803
79716	NPEPL1	-1.17586	0.345872	-1.99939	0.0455657	0.195828
7378	UPP1	2.00199	1.003	1.999	0.0456086	0.195873
10161	LPAR6	-3.35986	2.82537	-1.99887	0.0456229	0.195873
6300	MAPK12	-1.04094	0.271261	-1.99863	0.0456483	0.195876
84795	PYROXD2	-1.13669	0.323527	-1.99843	0.0456702	0.195876
4495	MT1G	3.345	2.8031	1.99792	0.0457258	0.196014
23047	PDS5B	-1.27346	0.407372	-1.99522	0.0460194	0.197049
55300	PI4K2B	2.26818	1.29234	1.99521	0.0460205	0.197049
10945	KDELR1	-0.766936	0.147778	-1.99505	0.0460374	0.197049
89122	TRIM4	-0.759239	0.144958	-1.99415	0.0461357	0.197369
7404	UTY	-0.7807	0.153425	-1.99313	0.0462469	0.197744
57089	ENTPD7	1.56521	0.616946	1.99273	0.0462908	0.197831
5198	PFAS	-0.752109	0.142486	-1.99248	0.0463183	0.197847
114897	C1QTNF1	1.61808	0.659822	1.99198	0.0463728	0.197926
10196	PRMT3	-0.841968	0.178675	-1.99188	0.0463838	0.197926
80055	PGAP1	0.975742	0.240056	1.99149	0.046427	0.197929
165918	RNF168	-1.5409	0.598704	-1.99145	0.0464315	0.197929
10656	KHDRBS3	1.7698	0.790101	1.99105	0.0464749	0.198013
84223	IQCG	1.25571	0.398115	1.99015	0.0465741	0.198335
60488	MRPS35	-1.1701	0.345845	-1.98967	0.0466273	0.198396
54916	TMEM260	-0.750637	0.142367	-1.98941	0.0466556	0.198396
4893	NRAS	1.45885	0.537757	1.98938	0.0466593	0.198396
7008	TEF	-2.60937	1.7212	-1.98893	0.046709	0.198507
7706	TRIM25	1.70801	0.738332	1.98777	0.0468375	0.198953
116092	DNTTIP1	-1.32295	0.443461	-1.98662	0.0469648	0.199393
5478	PPIA	-0.77233	0.15125	-1.98589	0.0470453	0.199634
84312	BRMS1L	0.757138	0.145409	1.98554	0.0470841	0.199697
307	ANXA4	-0.750645	0.142983	-1.98514	0.0471287	0.199786
4005	LMO2	-1.43134	0.520017	-1.98488	0.0471577	0.199808
1978	EIF4EBP1	-0.760588	0.146873	-1.98463	0.0471859	0.199826
55888	ZKSCAN7	-1.46845	0.547765	-1.98409	0.0472461	0.199949
7556	ZNF10	-1.4901	0.564177	-1.98384	0.0472732	0.199949
9791	PTDSS1	-1.14711	0.334381	-1.98373	0.0472862	0.199949
486	FXYD2	1.37846	0.483079	1.98328	0.0473364	0.199983
10444	ZER1	-1.75815	0.785899	-1.98323	0.0473417	0.199983
29108	PYCARD	-1.4668	0.547353	-1.98261	0.0474107	0.200062
54557	SGTB	1.18771	0.358971	1.98235	0.0474404	0.200062
23385	NCSTN	-0.795229	0.160965	-1.9821	0.0474676	0.200062
219899	TBCEL	-0.764338	0.148703	-1.9821	0.0474679	0.200062
10972	TMED10	-1.26863	0.409698	-1.982	0.0474796	0.200062
5631	PRPS1	-1.65395	0.69689	-1.98126	0.0475627	0.200226
127262	TPRG1L	-2.38306	1.44698	-1.98109	0.0475813	0.200226
261726	TIPRL	2.27648	1.32054	1.98101	0.0475901	0.200226
5580	PRKCD	0.74726	0.142338	1.98067	0.0476283	0.200287
1427	CRYGS	-1.10287	0.310185	-1.98022	0.0476792	0.200308
[truncated: 6,403 more rows]

## Sheet: M-LPSlatevM0
Entrez	Gene	mu	mu_var	Z	Z_pval	Z_pvalBH
4856	NOV	-2.10721	0.150677	-5.42854	5.68164e-08	0.000553562
654	BMP6	2.16845	0.181991	5.08305	3.71418e-07	0.00100604
51056	LAP3	1.9534	0.150134	5.0414	4.62144e-07	0.00100604
5721	PSME2	2.64722	0.27951	5.00716	5.52382e-07	0.00100604
84419	C15orf48	1.892	0.143412	4.99606	5.85126e-07	0.00100604
5738	PTGFRN	-1.88934	0.143643	-4.98502	6.19546e-07	0.00100604
9242	MSC	1.85297	0.141307	4.92932	8.25174e-07	0.00114852
10057	ABCC5	-1.822	0.13954	-4.87753	1.0742e-06	0.00130824
64852	TUT1	1.78232	0.135432	4.84312	1.27813e-06	0.00138365
9050	PSTPIP2	2.71359	0.344646	4.62229	3.79525e-06	0.00369772
3553	IL1B	1.6883	0.134797	4.59841	4.25726e-06	0.00377077
3925	STMN1	-1.82979	0.16282	-4.53469	5.76888e-06	0.00468385
753	LDLRAD4	-1.69827	0.142801	-4.49408	6.98716e-06	0.00523661
5552	SRGN	1.5769	0.128019	4.40726	1.04688e-05	0.00728552
79135	APOO	1.58041	0.130045	4.38251	1.17319e-05	0.00762023
2593	GAMT	-1.57898	0.132729	-4.33404	1.46399e-05	0.0089148
4094	MAF	-1.53963	0.12733	-4.31471	1.59812e-05	0.00915909
4693	NDP	1.50747	0.125028	4.26328	2.01452e-05	0.0109042
1102	RCBTB2	-1.79978	0.1799	-4.24331	2.20242e-05	0.0112103
55825	PECR	-1.53297	0.131123	-4.23346	2.3012e-05	0.0112103
9589	WTAP	1.47891	0.12433	4.19426	2.73766e-05	0.0126373
10318	TNIP1	1.5498	0.137149	4.18485	2.85354e-05	0.0126373
51084	CRYL1	-1.46921	0.124755	-4.15962	3.18777e-05	0.0131297
259307	IL4I1	1.49416	0.129596	4.15051	3.31736e-05	0.0131297
3299	HSF4	-1.50825	0.132459	-4.14413	3.41105e-05	0.0131297
29887	SNX10	1.76959	0.183006	4.13658	3.52522e-05	0.0131297
5687	PSMA6	2.24148	0.294656	4.12931	3.63854e-05	0.0131297
9435	CHST2	1.48483	0.131123	4.10051	4.12248e-05	0.0139142
182	JAG1	1.45634	0.126205	4.09944	4.14155e-05	0.0139142
340348	TSPAN33	1.83998	0.202546	4.08839	4.34379e-05	0.0139699
4900	NRGN	-2.27881	0.311493	-4.08305	4.44491e-05	0.0139699
22954	TRIM32	-1.46408	0.129626	-4.06649	4.7727e-05	0.0143715
941	CD80	1.90394	0.220329	4.05619	4.98798e-05	0.0143715
11182	SLC2A6	2.40364	0.351377	4.05492	5.01519e-05	0.0143715
3431	SP110	1.43915	0.127369	4.03249	5.5189e-05	0.0149793
9557	CHD1L	-1.42805	0.125454	-4.03181	5.53479e-05	0.0149793
1263	PLK3	1.44445	0.130122	4.00431	6.21988e-05	0.0161059
54941	RNF125	-1.9759	0.243771	-4.00197	6.28167e-05	0.0161059
27300	ZNF544	-1.41635	0.125875	-3.99209	6.54942e-05	0.0161556
10148	EBI3	4.47458	1.25822	3.98909	6.6327e-05	0.0161556
4066	LYL1	-1.48926	0.140715	-3.97009	7.18466e-05	0.0170212
23564	DDAH2	-1.41032	0.126513	-3.96507	7.33749e-05	0.0170212
79899	PRR5L	-1.70268	0.186214	-3.94573	7.95567e-05	0.0180261
3601	IL15RA	1.37219	0.121818	3.93151	8.44156e-05	0.0185634
4494	MT1F	4.20964	1.14868	3.92777	8.57388e-05	0.0185634
56994	CHPT1	-1.38475	0.125295	-3.91206	9.15138e-05	0.019383
80020	FOXRED2	-1.36826	0.123264	-3.89718	9.73183e-05	0.0199931
2289	FKBP5	1.37486	0.124642	3.89426	9.84982e-05	0.0199931
131583	FAM43A	-1.39876	0.130595	-3.87062	0.00010856	0.0215857
121665	SPPL3	-1.33673	0.119602	-3.86522	0.000110989	0.0216273
57655	GRAMD1A	1.93436	0.251242	3.85915	0.00011378	0.0216563
5739	PTGIR	1.83285	0.226013	3.85531	0.000115583	0.0216563
80235	PIGZ	-1.33027	0.119577	-3.84695	0.000119598	0.0219857
10981	RAB32	-1.32893	0.121278	-3.81603	0.000135614	0.0239024
2811	GP1BA	1.76383	0.214005	3.81281	0.000137393	0.0239024
9235	IL32	1.91982	0.254251	3.8074	0.000140433	0.0239024
6368	CCL23	2.0662	0.295311	3.80218	0.00014343	0.0239024
6648	SOD2	3.34023	0.772513	3.80035	0.000144495	0.0239024
3575	IL7R	2.32444	0.374307	3.7993	0.000145103	0.0239024
8975	USP13	2.11275	0.309884	3.79532	0.000147454	0.0239024
1601	DAB2	-1.32193	0.121551	-3.79165	0.00014965	0.0239024
348013	TMEM255B	-1.31277	0.120134	-3.78752	0.000152156	0.0239106
2051	EPHB6	-2.06564	0.305718	-3.7359	0.000187045	0.0289267
7392	USF2	-1.29427	0.120726	-3.725	0.000195318	0.029394
64231	MS4A6A	-1.6639	0.199637	-3.72399	0.000196101	0.029394
55248	TMEM206	-1.2966	0.122847	-3.69933	0.000216166	0.0319107
24145	PANX1	1.27641	0.119372	3.69436	0.00022044	0.0320559
79778	MICALL2	1.29172	0.12279	3.68628	0.000227558	0.0326043
6352	CCL5	3.54188	0.925564	3.68155	0.000231822	0.032734
6272	SORT1	-1.2681	0.119386	-3.67008	0.00024247	0.0331931
4814	NINJ1	2.0835	0.322365	3.66962	0.000242915	0.0331931
3383	ICAM1	1.35261	0.136048	3.66712	0.000245294	0.0331931
57140	RNPEPL1	-1.25777	0.118688	-3.65087	0.000261358	0.0348503
63899	NSUN3	1.27899	0.12316	3.64446	0.000267955	0.0348503
144193	AMDHD1	-2.04698	0.315524	-3.64415	0.000268272	0.0348503
3732	CD82	1.68133	0.214215	3.63269	0.000280485	0.0359574
150864	FAM117B	-1.28214	0.124858	-3.6285	0.000285072	0.0360709
79627	OGFRL1	1.5299	0.179084	3.61523	0.000300085	0.0367377
55556	ENOSF1	-1.25913	0.121348	-3.61454	0.000300881	0.0367377
29062	WDR91	-1.24957	0.11977	-3.61065	0.000305426	0.0367377
166012	CHST13	-1.77941	0.242948	-3.61009	0.000306089	0.0367377
6993	DYNLT1	1.25283	0.120681	3.6064	0.000310475	0.0367377
23180	RFTN1	1.35463	0.141252	3.60432	0.000312966	0.0367377
55893	ZNF395	-1.32202	0.135164	-3.59591	0.000323256	0.0374938
432	ASGR1	-1.23372	0.118153	-3.58919	0.000331708	0.0379232
64108	RTP4	1.2363	0.118805	3.58681	0.000334742	0.0379232
9021	SOCS3	2.23405	0.38953	3.5795	0.000344251	0.0385522
5690	PSMB2	1.37877	0.14868	3.57573	0.000349254	0.038668
9114	ATP6V0D1	-1.67111	0.219236	-3.56902	0.000358317	0.0391448
11314	CD300A	-1.78291	0.249886	-3.56663	0.000361597	0.0391448
535	ATP6V0A1	-1.47021	0.170847	-3.55694	0.000375197	0.0401708
7130	TNFAIP6	3.85141	1.17886	3.54723	0.000389307	0.0411892
8744	TNFSF9	1.24654	0.123855	3.54202	0.000397075	0.0411892
4035	LRP1	-1.21027	0.116765	-3.54181	0.000397391	0.0411892
1906	EDN1	1.81836	0.265021	3.53215	0.000412196	0.0417833
93210	PGAP3	-1.42849	0.164272	-3.52448	0.00042431	0.0417833
23225	NUP210	-1.24085	0.124059	-3.52294	0.00042679	0.0417833
84102	SLC41A2	1.89437	0.289282	3.52212	0.000428107	0.0417833
805	CALM2	-1.29458	0.135152	-3.52141	0.000429255	0.0417833
653361	NCF1	2.64313	0.563449	3.52121	0.000429587	0.0417833
5326	PLAGL2	1.22658	0.12159	3.51761	0.000435451	0.0417833
22902	RUFY3	1.38078	0.154188	3.51641	0.000437432	0.0417833
4502	MT2A	2.99586	0.744876	3.47119	0.000518148	0.0486347
2040	STOM	2.02116	0.339135	3.47068	0.000519143	0.0486347
3620	IDO1	4.62897	1.78897	3.46086	0.000538457	0.0499139
54	ACP5	-1.39252	0.162237	-3.45723	0.000545766	0.0499139
670	BPHL	-1.66855	0.233087	-3.45604	0.000548166	0.0499139
25966	C2CD2	-1.27444	0.136523	-3.44917	0.000562303	0.0503643
7468	NSD2	-1.17984	0.117046	-3.44862	0.000563452	0.0503643
84261	FBXW9	-1.68595	0.239638	-3.44404	0.00057309	0.0507601
9906	SLC35E2A	-1.17534	0.117079	-3.43498	0.000592603	0.0509052
4501	MT1X	3.37405	0.965009	3.43468	0.000593253	0.0509052
84557	MAP1LC3A	1.32433	0.148715	3.43415	0.000594413	0.0509052
1236	CCR7	2.63427	0.589006	3.43242	0.000598225	0.0509052
54920	DUS2	-1.1968	0.121659	-3.43123	0.000600851	0.0509052
5685	PSMA4	1.17205	0.116939	3.42742	0.000609336	0.0511789
57136	APMAP	-1.1673	0.116204	-3.4243	0.000616389	0.0513289
6890	TAP1	2.59143	0.57738	3.41043	0.000648611	0.0535544
58472	SQOR	1.17555	0.119088	3.40649	0.000658048	0.053877
2648	KAT2A	-1.5823	0.216428	-3.4012	0.000670896	0.0544711
5269	SERPINB6	-1.39818	0.169929	-3.39179	0.000694365	0.0559108
11060	WWP2	-1.16251	0.11765	-3.38922	0.000700906	0.0559748
79921	TCEAL4	-1.14713	0.115264	-3.37882	0.000727977	0.0573629
221895	JAZF1	-1.16403	0.118741	-3.37803	0.000730063	0.0573629
132160	PPM1M	-1.15304	0.117116	-3.36929	0.000753616	0.0587399
6414	SELENOP	-3.18551	0.897671	-3.36218	0.000773305	0.0597961
29966	STRN3	1.21849	0.131722	3.35733	0.000786995	0.0603756
10695	CNPY3	-1.14559	0.116976	-3.34951	0.000809558	0.0616213
63892	THADA	-1.72648	0.267732	-3.33665	0.000847945	0.0640429
4496	MT1H	3.73289	1.25535	3.33168	0.00086324	0.0646965
84572	GNPTG	-1.14729	0.119425	-3.3199	0.000900498	0.0669737
9391	CIAO1	-1.22731	0.137037	-3.31538	0.000915173	0.0675495
3552	IL1A	1.12567	0.115792	3.30806	0.000939432	0.0686007
4855	NOTCH4	1.5011	0.206407	3.30405	0.000952998	0.0686007
27347	STK39	-1.44564	0.191468	-3.30378	0.0009539	0.0686007
5569	PKIA	-1.39613	0.178831	-3.30144	0.000961905	0.0686007
25864	ABHD14A	-1.18801	0.129552	-3.30065	0.00096462	0.0686007
10507	SEMA4D	1.13967	0.11941	3.29806	0.000973551	0.0687341
2	A2M	-1.23378	0.140519	-3.29133	0.000997166	0.0698949
51201	ZDHHC2	-1.11381	0.114985	-3.28466	0.00102104	0.0709118
9203	ZMYM3	-1.11392	0.115108	-3.28324	0.00102623	0.0709118
2643	GCH1	2.25505	0.475311	3.2709	0.00107204	0.0726216
6504	SLAMF1	1.44313	0.194731	3.27031	0.00107428	0.0726216
10367	MICU1	1.16421	0.126762	3.26993	0.00107573	0.0726216
153733	CCDC112	-1.13649	0.120973	-3.26753	0.00108489	0.0726216
7295	TXN	1.70061	0.271428	3.2642	0.00109772	0.0726216
5579	PRKCB	-1.81207	0.308417	-3.26292	0.00110271	0.0726216
126231	ZNF573	-1.8979	0.33835	-3.26281	0.00110315	0.0726216
9341	VAMP3	-1.67974	0.26535	-3.26086	0.00111076	0.0726316
65124	SOWAHC	-1.10628	0.115681	-3.25264	0.0011434	0.0742675
6016	RIT1	1.09872	0.114593	3.24569	0.00117168	0.075222
4520	MTF1	2.93988	0.820668	3.24524	0.00117353	0.075222
6640	SNTA1	-1.3052	0.162379	-3.23902	0.00119941	0.0758597
84532	ACSS1	-1.11021	0.11772	-3.2358	0.00121302	0.0758597
200894	ARL13B	1.5248	0.222115	3.23536	0.0012149	0.0758597
79568	MAIP1	1.10497	0.116939	3.23124	0.00123255	0.0758597
127544	RNF19B	1.64321	0.258913	3.22936	0.00124067	0.0758597
23682	RAB38	-1.28044	0.157246	-3.22901	0.00124218	0.0758597
987	LRBA	-1.6471	0.260522	-3.22699	0.00125098	0.0758597
10161	LPAR6	-1.58608	0.242237	-3.2226	0.00127033	0.0758597
145389	SLC38A6	-2.09461	0.422718	-3.22165	0.00127455	0.0758597
716	C1S	3.10054	0.926962	3.22038	0.00128022	0.0758597
4155	MBP	-1.09621	0.115906	-3.21991	0.00128232	0.0758597
7293	TNFRSF4	1.47612	0.210306	3.21882	0.00128719	0.0758597
629	CFB	5.30656	2.71963	3.21779	0.00129181	0.0758597
952	CD38	4.06668	1.59737	3.21764	0.00129249	0.0758597
22885	ABLIM3	-1.09649	0.116469	-3.21291	0.00131397	0.0762161
57134	MAN1C1	-1.09205	0.115665	-3.21102	0.00132267	0.0762161
8651	SOCS1	1.19881	0.139711	3.20728	0.00133998	0.0762161
7423	VEGFB	-1.37246	0.183194	-3.2066	0.00134315	0.0762161
147138	TMC8	-1.37945	0.185093	-3.20634	0.00134434	0.0762161
928	CD9	-1.7385	0.294128	-3.20558	0.00134792	0.0762161
53831	GPR84	1.75899	0.301444	3.20375	0.00135648	0.0762161
55737	VPS35	-1.33633	0.174092	-3.20277	0.00136114	0.0762161
54478	PIMREG	-1.08641	0.115365	-3.19857	0.00138111	0.0768921
4033	LRMP	-1.62961	0.260606	-3.19221	0.00141187	0.0781581
10659	CELF2	-1.71779	0.290267	-3.18839	0.0014307	0.0787529
127687	C1orf122	1.8017	0.32055	3.18225	0.00146135	0.0797188
8985	PLOD3	-1.55256	0.238123	-3.18161	0.00146461	0.0797188
27241	BBS9	-1.07667	0.114914	-3.17612	0.00149259	0.0807907
11188	NISCH	-1.59335	0.251931	-3.17446	0.00150118	0.0808066
7915	ALDH5A1	-1.06691	0.113304	-3.16961	0.00152642	0.0817137
9454	HOMER3	-1.28298	0.164114	-3.167	0.00154022	0.0820017
2069	EREG	1.0653	0.113332	3.16443	0.00155387	0.0821232
1063	CENPF	-1.09066	0.118869	-3.1634	0.00155935	0.0821232
8784	TNFRSF18	1.43654	0.207299	3.15515	0.00160418	0.0836142
55620	STAP2	1.3634	0.186741	3.15503	0.00160483	0.0836142
64333	ARHGAP9	-1.06945	0.115532	-3.14638	0.00165303	0.0856672
389119	FAM212A	-1.30931	0.173514	-3.14323	0.00167094	0.0861371
4683	NBN	1.42607	0.206406	3.13891	0.00169577	0.0867565
2633	GBP1	1.67605	0.28527	3.13805	0.00170076	0.0867565
6843	VAMP1	1.6902	0.290845	3.13407	0.00172402	0.087136
388	RHOB	-1.1483	0.134274	-3.13371	0.00172609	0.087136
5908	RAP1B	1.30714	0.174913	3.12544	0.00177538	0.0890047
4316	MMP7	1.07761	0.118954	3.12445	0.00178137	0.0890047
8935	SKAP2	-1.59889	0.262383	-3.12141	0.0017999	0.0893418
54997	TESC	-2.61092	0.700202	-3.1202	0.00180729	0.0893418
6573	SLC19A1	-1.25951	0.163086	-3.11884	0.00181563	0.0893418
8522	GAS7	-1.27379	0.167383	-3.11344	0.00184918	0.0905355
29094	LGALSL	-1.04524	0.113092	-3.10813	0.00188277	0.0917193
3624	INHBA	1.04388	0.112938	3.10622	0.00189495	0.0918533
117178	SSX2IP	-1.05108	0.114762	-3.10267	0.00191783	0.0925021
329	BIRC2	1.33334	0.185128	3.09889	0.00194246	0.0929171
51596	CUTA	-1.20895	0.152243	-3.09843	0.00194551	0.0929171
127262	TPRG1L	-1.19161	0.148357	-3.09372	0.00197664	0.0933824
7574	ZNF26	-1.42057	0.210939	-3.09303	0.00198124	0.0933824
11322	TMC6	-1.42168	0.211327	-3.09262	0.001984	0.0933824
7153	TOP2A	-1.05672	0.116999	-3.08936	0.00200591	0.0939594
27131	SNX5	-1.66303	0.290117	-3.08755	0.00201815	0.0940804
9246	UBE2L6	1.06434	0.118964	3.08584	0.00202978	0.0941722
838	CASP5	1.74259	0.32027	3.07919	0.00207566	0.0957967
4818	NKG7	4.28129	1.93479	3.07793	0.00208446	0.0957967
2517	FUCA1	-1.29238	0.176976	-3.07207	0.00212577	0.0972366
115362	GBP5	2.46746	0.647858	3.06556	0.00217261	0.0979206
4065	LY75	1.05376	0.118186	3.06519	0.00217533	0.0979206
124599	CD300LB	-1.03655	0.114397	-3.06465	0.00217927	0.0979206
9812	DELE1	-1.19431	0.152202	-3.06131	0.00220369	0.0979206
10970	CKAP4	1.3103	0.183235	3.06103	0.0022058	0.0979206
115361	GBP4	2.7192	0.7893	3.06069	0.00220826	0.0979206
84221	SPATC1L	-1.05318	0.118433	-3.06031	0.00221108	0.0979206
57580	PREX1	1.03105	0.113788	3.05655	0.00223897	0.098707
9980	DOPEY2	-1.46078	0.229419	-3.04979	0.00229	0.100502
92345	NAF1	1.3001	0.182309	3.04489	0.00232768	0.1011
10493	VAT1	-1.17881	0.150021	-3.04347	0.00233867	0.1011
26160	IFT172	-1.03394	0.115418	-3.04338	0.00233933	0.1011
949	SCARB1	-1.03577	0.115987	-3.04128	0.00235577	0.1011
2650	GCNT1	-1.32604	0.1904	-3.03896	0.00237399	0.1011
1938	EEF2	-1.37032	0.203733	-3.03593	0.00239795	0.1011
5359	PLSCR1	2.01031	0.438544	3.03569	0.00239987	0.1011
6461	SHB	-1.34865	0.197442	-3.03515	0.00240415	0.1011
26253	CLEC4E	1.41774	0.218254	3.0347	0.00240775	0.1011
116071	BATF2	1.03079	0.115403	3.03433	0.00241067	0.1011
54796	BNC2	-1.09147	0.129509	-3.03293	0.00242189	0.1011
29952	DPP7	-1.33525	0.193955	-3.03187	0.00243047	0.1011
93973	ACTR8	1.02259	0.113845	3.03071	0.0024398	0.1011
347734	SLC35B2	-1.67774	0.306677	-3.02959	0.00244889	0.1011
136853	SSC4D	1.04382	0.118903	3.02713	0.00246891	0.101496
11311	VPS45	-1.38423	0.209478	-3.02441	0.0024912	0.101982
4792	NFKBIA	2.23255	0.547391	3.01754	0.00254836	0.103658
9915	ARNT2	1.67694	0.308959	3.01694	0.00255342	0.103658
1514	CTSL	1.34311	0.198967	3.01108	0.00260323	0.104897
100	ADA	1.47159	0.238895	3.01082	0.00260547	0.104897
2015	ADGRE1	2.8049	0.869538	3.00797	0.00263003	0.104982
126328	NDUFA11	-1.14658	0.145596	-3.00489	0.00265674	0.104982
255488	RNF144B	1.94367	0.418571	3.00426	0.00266224	0.104982
56155	TEX14	-1.01577	0.114344	-3.00391	0.00266534	0.104982
85377	MICALL1	1.23266	0.168401	3.00379	0.00266636	0.104982
6642	SNX1	-1.0232	0.116084	-3.00313	0.00267222	0.104982
158067	AK8	1.01026	0.113355	3.00062	0.00269434	0.105425
8942	KYNU	1.73026	0.333558	2.99588	0.00273654	0.106011
5911	RAP2A	-1.01204	0.114117	-2.99587	0.0027366	0.106011
54539	NDUFB11	-1.11929	0.13964	-2.99528	0.00274195	0.106011
113763	ZBED6CL	1.01602	0.115171	2.99386	0.00275474	0.106085
7391	USF1	1.01925	0.116197	2.99009	0.00278895	0.106979
83985	SPNS1	-1.00443	0.112989	-2.98813	0.0028069	0.107246
26586	CKAP2	-1.00947	0.114497	-2.9833	0.00285163	0.108069
4495	MT1G	2.95135	0.978981	2.98286	0.00285567	0.108069
9554	SEC22B	1.02533	0.118243	2.98179	0.00286568	0.108069
256586	LYSMD2	1.02299	0.117764	2.98103	0.00287282	0.108069
3603	IL16	-1.67163	0.31483	-2.97921	0.00288989	0.108293
5971	RELB	2.26868	0.581383	2.97538	0.00292627	0.108932
116447	TOP1MT	-1.50565	0.256127	-2.97506	0.0029293	0.108932
7164	TPD52L1	-1.00468	0.114272	-2.97206	0.00295812	0.109585
2170	FABP3	-1.0017	0.113685	-2.97088	0.00296944	0.109588
6256	RXRA	-1.08259	0.132928	-2.96931	0.00298466	0.109734
381	ARF5	-1.00164	0.113889	-2.96804	0.00299707	0.109776
79901	CYBRD1	-1.33517	0.202669	-2.96581	0.00301892	0.110162
10125	RASGRP1	1.01523	0.117619	2.96023	0.00307411	0.111758
9046	DOK2	-1.49981	0.257263	-2.95698	0.00310666	0.111871
338339	CLEC4D	4.19006	2.00965	2.9557	0.00311961	0.111871
219771	CCNY	-2.13579	0.522959	-2.95341	0.00314283	0.111871
200185	KRTCAP2	-0.995481	0.113611	-2.95341	0.00314288	0.111871
5336	PLCG2	-1.084	0.134797	-2.95249	0.00315223	0.111871
79092	CARD14	-1.40776	0.227543	-2.9512	0.00316544	0.111871
7444	VRK2	1.10782	0.140942	2.95087	0.00316885	0.111871
8379	MAD1L1	-1.97802	0.449624	-2.94988	0.00317893	0.111871
83716	CRISPLD2	2.2216	0.567241	2.94973	0.00318056	0.111871
90668	CARMIL3	0.990954	0.113013	2.94775	0.00320101	0.112185
7067	THRA	-1.3863	0.221548	-2.94525	0.0032269	0.112687
29101	SSU72	-0.998512	0.115106	-2.94309	0.00324954	0.112961
51434	ANAPC7	-1.0063	0.116972	-2.94229	0.00325793	0.112961
6470	SHMT1	-0.982352	0.111765	-2.93842	0.00329894	0.113977
2242	FES	-1.10629	0.141881	-2.93701	0.00331392	0.113993
197335	WDR90	-0.987364	0.113112	-2.93578	0.00332711	0.113993
85414	SLC45A3	-1.99204	0.460855	-2.93438	0.00334212	0.113993
54468	MIOS	-1.58043	0.290195	-2.9338	0.00334838	0.113993
79109	MAPKAP1	-1.57309	0.28768	-2.93292	0.00335791	0.113993
6283	S100A12	2.56885	0.769112	2.92917	0.00339868	0.114579
274	BIN1	-2.07394	0.501544	-2.92847	0.00340635	0.114579
6324	SCN1B	1.07817	0.135582	2.9281	0.00341045	0.114579
5654	HTRA1	-0.982471	0.11273	-2.92617	0.0034316	0.114894
89790	SIGLEC10	1.78131	0.371106	2.92409	0.00345469	0.115073
1201	CLN3	-1.51298	0.267821	-2.92356	0.00346056	0.115073
128989	TANGO2	-0.988594	0.114657	-2.91956	0.00350522	0.116161
130814	PQLC3	-0.980176	0.112906	-2.91706	0.00353344	0.11646
10217	CTDSPL	-1.32497	0.206368	-2.91665	0.00353814	0.11646
65250	CPLANE1	-0.976565	0.112508	-2.91145	0.0035976	0.118018
9991	PTBP3	-0.977311	0.112834	-2.90946	0.00362055	0.118328
8659	ALDH4A1	-1.71928	0.349419	-2.90853	0.00363133	0.118328
3576	CXCL8	2.33801	0.647201	2.9062	0.00365845	0.118814
84519	ACRBP	-0.976334	0.113285	-2.90076	0.0037226	0.120496
79600	TCTN1	-1.59692	0.30418	-2.89547	0.00378591	0.121856
7083	TK1	-1.38582	0.229123	-2.89516	0.00378963	0.121856
124222	PAQR4	-1.61331	0.311261	-2.89172	0.00383144	0.122795
5445	PON2	-1.78941	0.383861	-2.88817	0.00387493	0.122797
5499	PPP1CA	-1.98142	0.470724	-2.88798	0.00387729	0.122797
1070	CETN3	1.26955	0.193285	2.88769	0.00388085	0.122797
3676	ITGA4	-2.41805	0.701224	-2.8876	0.00388192	0.122797
56255	TMX4	-1.13496	0.154657	-2.88599	0.00390183	0.123028
79680	RTL10	-1.32661	0.211531	-2.88441	0.00392149	0.123226
5836	PYGL	-1.03351	0.128484	-2.88331	0.0039352	0.123226
6772	STAT1	1.66166	0.33238	2.88221	0.00394896	0.123226
7862	BRPF1	-0.963274	0.111785	-2.8811	0.00396285	0.123226
8915	BCL10	1.0985	0.145455	2.88029	0.00397313	0.123226
57533	TBC1D14	-0.968596	0.113199	-2.87886	0.00399112	0.123226
152485	ZNF827	-0.98006	0.11593	-2.87843	0.00399665	0.123226
3988	LIPA	-0.971652	0.11426	-2.87451	0.00404658	0.124263
1628	DBP	-0.971168	0.114203	-2.87379	0.0040558	0.124263
4735	SEPT2	-0.969842	0.113995	-2.87249	0.00407253	0.124385
5859	QARS	-1.45285	0.25649	-2.86872	0.00412143	0.125207
54961	SSH3	-1.08584	0.143299	-2.86843	0.00412517	0.125207
55332	DRAM1	1.97239	0.473307	2.86696	0.00414437	0.125399
9064	MAP3K6	-0.95474	0.111173	-2.86342	0.00419098	0.126417
3376	IARS	-1.24165	0.188438	-2.86032	0.0042322	0.12715
91	ACVR1B	0.954366	0.111612	2.85667	0.0042811	0.12715
57178	ZMIZ1	-1.4406	0.25453	-2.85546	0.00429749	0.12715
54946	SLC41A3	-1.01229	0.125835	-2.85368	0.00432154	0.12715
4493	MT1E	2.98008	1.09109	2.85297	0.00433121	0.12715
6039	RNASE6	-2.1179	0.551727	-2.85131	0.00435398	0.12715
5696	PSMB8	0.974605	0.116856	2.85104	0.00435771	0.12715
6622	SNCA	-0.953075	0.111889	-2.84927	0.00438199	0.12715
8527	DGKD	-0.95824	0.113108	-2.84923	0.00438249	0.12715
27074	LAMP3	2.85593	1.00519	2.84855	0.00439184	0.12715
23062	GGA2	-2.05771	0.522157	-2.84763	0.0044046	0.12715
4285	MIPEP	-1.36207	0.228937	-2.84669	0.00441758	0.12715
26996	GPR160	-0.956849	0.113101	-2.84518	0.00443862	0.12715
710	SERPING1	1.38841	0.238689	2.84185	0.00448527	0.12715
2355	FOSL2	0.960936	0.114361	2.84155	0.00448948	0.12715
3241	HPCAL1	-2.32376	0.66879	-2.8415	0.00449024	0.12715
808	CALM3	-2.52568	0.790077	-2.84148	0.00449053	0.12715
135152	B3GAT2	0.953417	0.112592	2.84137	0.004492	0.12715
4082	MARCKS	0.954425	0.112898	2.84053	0.00450387	0.12715
64506	CPEB1	-0.958465	0.113905	-2.83991	0.00451259	0.12715
463	ZFHX3	-0.954689	0.113012	-2.83988	0.00451305	0.12715
26009	ZZZ3	-0.949075	0.111691	-2.83982	0.00451383	0.12715
54436	SH3TC1	-0.952684	0.112665	-2.83828	0.00453573	0.12715
10945	KDELR1	-0.949993	0.11219	-2.83624	0.00456486	0.12715
393	ARHGAP4	-1.36427	0.231462	-2.8357	0.00457258	0.12715
8309	ACOX2	-0.953951	0.113196	-2.83538	0.00457718	0.12715
7165	TPD52L2	-1.52309	0.288727	-2.83454	0.0045892	0.12715
115004	CGAS	0.947829	0.11182	2.83445	0.00459039	0.12715
51466	EVL	-1.99345	0.494979	-2.83343	0.00460513	0.12715
5300	PIN1	-1.17789	0.17283	-2.83331	0.0046068	0.12715
3559	IL2RA	2.41758	0.73057	2.82846	0.00467725	0.128337
8881	CDC16	-1.13928	0.162418	-2.82692	0.00469983	0.128337
5498	PPOX	-0.949786	0.112884	-2.82689	0.00470019	0.128337
538	ATP7A	-0.94901	0.112712	-2.82674	0.00470249	0.128337
8867	SYNJ1	-0.94433	0.111729	-2.82515	0.00472586	0.128615
116138	KLHDC3	-1.02639	0.132094	-2.82404	0.00474225	0.128701
27152	INTU	-0.947871	0.112751	-2.82286	0.0047597	0.128816
6764	ST5	-2.08145	0.544721	-2.8202	0.00479944	0.129102
489	ATP2A3	-0.938623	0.110818	-2.8196	0.00480841	0.129102
51768	TM7SF3	-1.15416	0.167655	-2.81876	0.00482093	0.129102
8273	SLC10A3	-0.988495	0.122993	-2.81861	0.00482328	0.129102
54902	TTC19	-1.12447	0.159299	-2.81734	0.00484231	0.129257
9768	PCLAF	-0.955365	0.115099	-2.816	0.00486252	0.129441
355	FAS	1.2129	0.185869	2.81335	0.00490289	0.129934
9400	RECQL5	-0.94209	0.112159	-2.81303	0.00490771	0.129934
6362	CCL18	1.52459	0.294147	2.81107	0.00493771	0.130374
7867	MAPKAPK3	-1.49296	0.282261	-2.81011	0.00495248	0.130411
909	CD1A	-1.75246	0.389266	-2.80882	0.00497227	0.130579
282974	STK32C	-1.34029	0.227941	-2.80729	0.0049961	0.130852
53833	IL20RB	1.42175	0.256728	2.80599	0.00501626	0.131028
960	CD44	0.936532	0.111665	2.80261	0.00506906	0.132015
10289	EIF1B	1.01015	0.130194	2.79957	0.00511706	0.132015
5166	PDK4	-1.31077	0.219232	-2.79946	0.00511875	0.132015
29945	ANAPC4	-1.29431	0.213889	-2.79861	0.0051323	0.132015
80199	FUZ	-0.929387	0.110295	-2.79846	0.00513469	0.132015
10650	PRELID3A	-0.942121	0.113395	-2.79776	0.00514583	0.132015
90135	BTBD6	-1.4289	0.260881	-2.79757	0.00514892	0.132015
5345	SERPINF2	-1.11593	0.159233	-2.79652	0.00516556	0.132095
55342	STRBP	-1.39924	0.251092	-2.79238	0.00523215	0.133064
831	CAST	-1.03808	0.138208	-2.79231	0.00523324	0.133064
54726	OTUD4	1.32018	0.223684	2.79135	0.00524883	0.133064
2983	GUCY1B1	1.23606	0.196168	2.79078	0.00525808	0.133064
115024	NT5C3B	-1.11711	0.160705	-2.78665	0.0053256	0.134249
51719	CAB39	-1.5726	0.318777	-2.78533	0.00534737	0.134249
5771	PTPN2	1.38222	0.246551	2.7837	0.00537429	0.134249
2034	EPAS1	-0.930361	0.111738	-2.78324	0.00538187	0.134249
958	CD40	0.934097	0.112749	2.78186	0.00540481	0.134249
123803	NTAN1	-1.19832	0.18565	-2.78116	0.00541646	0.134249
7543	ZFX	0.929927	0.111975	2.779	0.00545269	0.134249
10427	SEC24B	0.949902	0.116843	2.77893	0.00545391	0.134249
64798	DEPTOR	-1.39584	0.252401	-2.77837	0.00546329	0.134249
540	ATP7B	-0.932811	0.112753	-2.77798	0.0054698	0.134249
151987	PPP4R2	1.1454	0.170038	2.77769	0.00547474	0.134249
6050	RNH1	-2.01628	0.527052	-2.77731	0.00548103	0.134249
50615	IL21R	1.47773	0.283294	2.77636	0.00549714	0.134249
10160	FARP1	-0.925872	0.111215	-2.77632	0.00549782	0.134249
80183	RUBCNL	1.57122	0.32074	2.77434	0.00553139	0.134731
168451	THAP5	0.931137	0.112783	2.77263	0.00556048	0.135102
28955	DEXI	-0.923804	0.1112	-2.77031	0.00560033	0.135629
4302	MLLT6	1.10313	0.158626	2.76975	0.00561002	0.135629
3301	DNAJA1	0.929293	0.112735	2.76773	0.00564488	0.136134
90990	KIFC2	-0.925437	0.112266	-2.76199	0.00574507	0.138011
4668	NAGA	-1.25091	0.205172	-2.76165	0.00575103	0.138011
220108	FAM124A	1.22168	0.195962	2.75976	0.00578436	0.138469
6506	SLC1A2	0.974483	0.124818	2.75827	0.0058109	0.138519
202052	DNAJC18	0.961378	0.121537	2.75766	0.0058217	0.138519
10982	MAPRE2	-1.42122	0.26569	-2.75724	0.00582911	0.138519
3417	IDH1	-0.932613	0.114523	-2.75584	0.00585413	0.138662
9852	EPM2AIP1	0.916303	0.110639	2.75477	0.00587334	0.138662
11284	PNKP	-1.56125	0.321257	-2.75452	0.00587782	0.138662
29967	LRP12	1.15772	0.177173	2.75046	0.00595108	0.140052
7100	TLR5	-1.00808	0.134566	-2.74808	0.00599461	0.140736
54994	GID8	-1.01393	0.136468	-2.74468	0.00605699	0.141336
399	RHOH	1.32354	0.232559	2.74455	0.00605945	0.141336
54431	DNAJC10	-1.12116	0.166905	-2.74432	0.00606369	0.141336
7694	ZNF135	-0.915527	0.111657	-2.73985	0.00614665	0.14261
1639	DCTN1	-0.914539	0.111421	-2.7398	0.00614761	0.14261
90293	KLHL13	-0.930506	0.115522	-2.7377	0.006187	0.142674
55355	HJURP	-0.924237	0.114159	-2.73545	0.00622946	0.142674
64407	RGS18	-0.908337	0.110445	-2.73322	0.00627181	0.142674
1611	DAP	-1.18798	0.189077	-2.73206	0.00629399	0.142674
11151	CORO1A	-1.81106	0.439453	-2.73197	0.00629569	0.142674
109	ADCY3	-1.9893	0.530213	-2.73196	0.00629587	0.142674
91373	UAP1L1	-1.25345	0.210567	-2.73156	0.00630356	0.142674
8841	HDAC3	-1.14379	0.175398	-2.73106	0.00631301	0.142674
3108	HLA-DMA	-1.17006	0.183579	-2.73084	0.00631738	0.142674
23344	ESYT1	-1.94812	0.509128	-2.73024	0.00632881	0.142674
56605	ERO1B	0.909102	0.110919	2.72967	0.00633975	0.142674
81669	CCNL2	-1.05716	0.150123	-2.72846	0.00636303	0.142674
10994	ILVBL	-1.1848	0.188576	-2.72835	0.00636515	0.142674
1117	CHI3L2	3.18975	1.36693	2.72825	0.00636717	0.142674
80380	PDCD1LG2	2.06517	0.573046	2.7281	0.00637002	0.142674
1244	ABCC2	1.25818	0.212992	2.72623	0.00640633	0.142802
93129	ORAI3	-1.17638	0.186241	-2.7259	0.00641267	0.142802
375775	PNPLA7	-1.5229	0.31233	-2.72499	0.00643038	0.142802
79083	MLPH	-1.85518	0.463581	-2.72473	0.0064355	0.142802
2313	FLI1	-1.01831	0.139746	-2.72403	0.00644903	0.142802
85453	TSPYL5	-0.917675	0.113745	-2.72097	0.00650914	0.143463
2935	GSPT1	-1.50378	0.30553	-2.72056	0.00651716	0.143463
84286	TMEM175	-1.13687	0.174663	-2.72026	0.00652305	0.143463
118932	ANKRD22	1.90105	0.489329	2.71765	0.00657469	0.144273
4833	NME4	-1.37818	0.257363	-2.71665	0.00659464	0.144362
10519	CIB1	-0.955775	0.123917	-2.71513	0.00662501	0.144362
79132	DHX58	1.42063	0.273954	2.71419	0.00664373	0.144362
8733	GPAA1	-2.00707	0.547011	-2.71372	0.00665331	0.144362
2746	GLUD1	-0.994034	0.134211	-2.71336	0.00666048	0.144362
2358	FPR2	1.36038	0.25156	2.7123	0.00668171	0.144362
3669	ISG20	2.20437	0.660743	2.71186	0.00669062	0.144362
65078	RTN4R	-0.903718	0.11108	-2.71153	0.00669729	0.144362
1122	CHML	-0.910587	0.112907	-2.70995	0.00672932	0.144732
54929	TMEM161A	-0.966618	0.127323	-2.70895	0.00674969	0.144851
4026	LPP	-1.12979	0.174304	-2.7061	0.00680785	0.145778
4775	NFATC3	-0.910682	0.113413	-2.70418	0.00684742	0.146304
5058	PAK1	-2.33963	0.752697	-2.69673	0.0070024	0.149288
10346	TRIM22	1.29674	0.231748	2.69367	0.00706703	0.150336
8767	RIPK2	1.27312	0.223625	2.69221	0.007098	0.150473
7169	TPM2	-0.970039	0.129854	-2.69191	0.00710433	0.150473
124540	MSI2	-0.907454	0.113777	-2.69028	0.00713926	0.150692
55344	PLCXD1	-0.901118	0.11223	-2.68984	0.00714857	0.150692
11213	IRAK3	1.86358	0.480209	2.68926	0.00716109	0.150692
23529	CLCF1	1.66559	0.383849	2.68836	0.00718035	0.150772
130733	TMEM178A	-0.901828	0.112776	-2.68544	0.00724339	0.151208
23589	CARHSP1	-1.01116	0.141927	-2.68402	0.00727427	0.151208
1593	CYP27A1	-0.894101	0.111015	-2.68346	0.00728652	0.151208
8428	STK24	-1.4436	0.289549	-2.68279	0.00730116	0.151208
1119	CHKA	-0.925062	0.11893	-2.68241	0.00730936	0.151208
9847	C2CD5	-0.918257	0.117217	-2.68206	0.00731707	0.151208
29988	SLC2A8	-1.31378	0.239964	-2.68195	0.00731943	0.151208
5265	SERPINA1	2.06269	0.591636	2.68168	0.00732529	0.151208
51390	AIG1	-1.44447	0.290333	-2.68078	0.00734519	0.151298
5093	PCBP1	-0.904774	0.114196	-2.6774	0.00741956	0.152508
79745	CLIP4	-1.68834	0.398462	-2.67465	0.00748069	0.153041
475	ATOX1	0.890712	0.110913	2.67452	0.00748355	0.153041
51629	SLC25A39	-1.2251	0.209885	-2.67412	0.00749263	0.153041
8455	ATRN	-1.36643	0.261492	-2.67213	0.00753706	0.153352
10127	ZNF263	-1.18711	0.197459	-2.67148	0.00755167	0.153352
50486	G0S2	2.50218	0.877389	2.6713	0.00755576	0.153352
64105	CENPK	-1.36036	0.259465	-2.67064	0.00757079	0.153352
5372	PMM1	-0.896976	0.113427	-2.66331	0.00773751	0.156375
55697	VAC14	-0.918084	0.118885	-2.66268	0.00775212	0.156375
3795	KHK	-0.887403	0.111357	-2.65926	0.00783118	0.157537
6117	RPA1	-1.38919	0.272995	-2.65879	0.00784211	0.157537
1975	EIF4B	-0.893361	0.113248	-2.65468	0.00793836	0.158407
5023	P2RX1	-1.28008	0.232556	-2.65445	0.00794389	0.158407
54989	ZNF770	-0.88078	0.11012	-2.6542	0.00794964	0.158407
55111	PLEKHJ1	-1.27881	0.232174	-2.654	0.00795434	0.158407
92797	HELB	1.17577	0.196341	2.65348	0.00796669	0.158407
23166	STAB1	-0.890115	0.112711	-2.65132	0.00801773	0.159097
8635	RNASET2	-0.877882	0.109787	-2.64947	0.00806173	0.159645
143903	LAYN	-0.882195	0.11104	-2.64743	0.00811057	0.160287
5699	PSMB10	1.31176	0.245726	2.64624	0.00813911	0.160525
8574	AKR7A2	-1.35307	0.261599	-2.64546	0.00815804	0.160573
57707	TLDC1	-0.878293	0.110293	-2.64464	0.0081779	0.16064
5464	PPA1	2.16153	0.670977	2.63881	0.00831986	0.162555
255027	MPV17L	-0.957916	0.13178	-2.63878	0.00832051	0.162555
64397	ZNF106	-1.044	0.156553	-2.63858	0.00832546	0.162555
7311	UBA52	-0.878443	0.110941	-2.63735	0.00835568	0.162819
5256	PHKA2	-1.08733	0.170412	-2.63396	0.00843952	0.163354
57214	CEMIP	1.82242	0.478755	2.63385	0.00844217	0.163354
26031	OSBPL3	-1.78216	0.457895	-2.63369	0.00844626	0.163354
283209	PGM2L1	-1.65352	0.394224	-2.63353	0.0084502	0.163354
55667	DENND4C	-1.1007	0.175146	-2.63008	0.00853646	0.164695
4952	OCRL	-0.997225	0.143852	-2.62927	0.00855678	0.16476
10555	AGPAT2	-0.880469	0.112343	-2.62689	0.00861701	0.165566
89891	WDR34	-1.03094	0.154095	-2.62627	0.00863263	0.165566
23362	PSD3	0.882577	0.113116	2.62416	0.00868621	0.166156
55852	TEX2	-1.80704	0.474624	-2.62297	0.00871666	0.166156
55795	PCID2	-0.876084	0.111601	-2.62247	0.00872938	0.166156
6638	SNRPN	-0.883331	0.113463	-2.62239	0.00873159	0.166156
10395	DLC1	0.872563	0.110907	2.6201	0.00879036	0.166668
55004	LAMTOR1	-1.25416	0.229144	-2.61998	0.00879345	0.166668
29937	NENF	-0.985345	0.141511	-2.61935	0.00880981	0.166668
23020	SNRNP200	-1.84519	0.496596	-2.61842	0.00883381	0.166798
5016	OVGP1	-0.873602	0.111465	-2.61664	0.00888006	0.167347
53635	PTOV1	-1.15955	0.196577	-2.61531	0.00891471	0.167676
5371	PML	0.870991	0.110999	2.61429	0.00894123	0.167851
3295	HSD17B4	-0.881124	0.113878	-2.61106	0.00902617	0.168687
161	AP2A2	-1.8955	0.527224	-2.61052	0.00904042	0.168687
5861	RAB1A	-1.02455	0.154091	-2.61001	0.00905385	0.168687
10007	GNPDA1	-1.49409	0.327703	-2.60997	0.00905502	0.168687
6198	RPS6KB1	0.869252	0.111188	2.60685	0.00913787	0.169905
5046	PCSK6	-1.21643	0.218323	-2.60338	0.00923104	0.171311
955	ENTPD6	-1.04248	0.160443	-2.6026	0.00925197	0.171373
7267	TTC3	-1.35357	0.2711	-2.59966	0.00933155	0.172406
9559	VPS26A	-0.889541	0.117132	-2.59913	0.009346	0.172406
4926	NUMA1	-1.47827	0.323632	-2.59854	0.00936209	0.172406
5723	PSPH	-1.27096	0.239335	-2.59794	0.00937854	0.172406
80833	APOL3	2.32925	0.804904	2.59624	0.00942503	0.172758
10870	HCST	-1.81332	0.487928	-2.59594	0.00943315	0.172758
6645	SNTB2	0.938173	0.13089	2.59316	0.00950986	0.173666
9612	NCOR2	-1.25429	0.234044	-2.59268	0.00952304	0.173666
5008	OSM	2.04621	0.623106	2.59221	0.00953624	0.173666
771	CA12	1.80652	0.485956	2.59147	0.00955679	0.173716
3275	PRMT2	-1.06091	0.168051	-2.58797	0.00965447	0.175165
2788	GNG7	-0.905337	0.122479	-2.5869	0.00968439	0.175381
51074	APIP	1.5101	0.341656	2.58351	0.00978009	0.176336
79890	RIN3	-0.852686	0.108955	-2.58324	0.00978759	0.176336
5878	RAB5C	-0.909459	0.12396	-2.58311	0.00979143	0.176336
92017	SNX29	-0.862997	0.111757	-2.5815	0.00983717	0.176833
25870	SUMF2	-0.979382	0.144053	-2.58043	0.00986783	0.176986
55633	TBC1D22B	1.35102	0.274239	2.57987	0.00988368	0.176986
6901	TAZ	-0.855671	0.110091	-2.57888	0.00991202	0.176986
10983	CCNI	-0.861806	0.111694	-2.57866	0.00991836	0.176986
92689	FAM114A1	-0.851323	0.109053	-2.57796	0.0099386	0.177023
22796	COG2	-1.32985	0.26694	-2.57393	0.010055	0.178359
22906	TRAK1	-1.25156	0.236482	-2.57367	0.0100625	0.178359
57121	LPAR5	-1.17896	0.209876	-2.57347	0.0100685	0.178359
6612	SUMO3	-0.857072	0.11102	-2.57227	0.0101035	0.178654
51193	ZNF639	0.872777	0.115329	2.57	0.0101698	0.178958
9784	SNX17	-1.90984	0.552243	-2.56999	0.0101702	0.178958
11335	CBX3	0.849216	0.109204	2.5698	0.0101758	0.178958
54471	MIEF1	-0.856252	0.111434	-2.56503	0.0103167	0.181109
5742	PTGS1	-1.1358	0.196276	-2.5637	0.0103564	0.181201
197322	ACSF3	-0.971872	0.143719	-2.5636	0.0103591	0.181201
49854	ZBTB21	-0.992962	0.1501	-2.56296	0.0103783	0.181211
490	ATP2B1	0.86201	0.11337	2.56014	0.0104631	0.182337
9069	CLDN12	1.34164	0.274943	2.55868	0.0105072	0.182337
5209	PFKFB3	2.08757	0.665741	2.55852	0.010512	0.182337
9130	FAM50A	-1.50852	0.347689	-2.55833	0.0105176	0.182337
51063	CALHM2	-0.920278	0.12965	-2.55584	0.0105933	0.182578
136	ADORA2B	-1.55423	0.369899	-2.55548	0.010604	0.182578
10961	ERP29	-0.84679	0.109816	-2.55531	0.0106094	0.182578
115817	DHRS1	-1.31463	0.264689	-2.55527	0.0106106	0.182578
84874	ZNF514	-0.850385	0.110845	-2.55421	0.0106429	0.182578
7533	YWHAH	-1.21463	0.226213	-2.5538	0.0106555	0.182578
11034	DSTN	-1.18123	0.213982	-2.55356	0.0106627	0.182578
121260	SLC15A4	-0.888592	0.121233	-2.55207	0.0107084	0.183039
399664	MEX3D	-0.863455	0.114742	-2.54905	0.0108016	0.184133
57192	MCOLN1	-0.91477	0.128818	-2.54873	0.0108115	0.184133
80270	HSD3B7	-1.85461	0.530064	-2.54734	0.0108547	0.184133
5090	PBX3	-1.22857	0.232642	-2.54716	0.0108605	0.184133
9500	MAGED1	-0.974487	0.146397	-2.54689	0.0108689	0.184133
25959	KANK2	-1.58064	0.385545	-2.54563	0.0109079	0.184133
7576	ZNF28	-1.28542	0.255052	-2.54525	0.01092	0.184133
7693	ZNF134	-0.84297	0.109699	-2.54513	0.0109236	0.184133
7462	LAT2	-0.840149	0.109163	-2.54283	0.0109958	0.184862
23059	CLUAP1	-0.839842	0.109108	-2.54254	0.0110048	0.184862
9603	NFE2L3	1.35654	0.28507	2.54072	0.0110626	0.185512
6275	S100A4	-2.0941	0.680332	-2.53885	0.0111219	0.185934
837	CASP4	1.76166	0.481522	2.53872	0.0111259	0.185934
64122	FN3K	-0.843106	0.110488	-2.53644	0.0111987	0.186779
10801	SEPT9	-0.843606	0.110712	-2.53537	0.0112327	0.186779
11262	SP140	1.41886	0.313192	2.53533	0.011234	0.186779
3418	IDH2	-1.51674	0.358519	-2.53312	0.0113054	0.187551
91607	SLFN11	-1.3916	0.3019	-2.5327	0.0113189	0.187551
9761	MLEC	-1.21338	0.229998	-2.53009	0.0114033	0.187817
5834	PYGB	-1.27996	0.255968	-2.52991	0.0114092	0.187817
51382	ATP6V1D	-1.24496	0.242201	-2.52968	0.0114167	0.187817
79001	VKORC1	-0.846247	0.111972	-2.52897	0.0114399	0.187817
7110	TMF1	1.08228	0.183214	2.52849	0.0114554	0.187817
10146	G3BP1	0.845161	0.11174	2.52834	0.0114604	0.187817
54867	TMEM214	-1.17559	0.216242	-2.52805	0.0114699	0.187817
55149	MTPAP	-1.12425	0.197939	-2.52696	0.0115054	0.188009
54107	POLE3	-1.29368	0.262263	-2.52615	0.011532	0.188009
330	BIRC3	1.51371	0.359291	2.52534	0.0115586	0.188009
10273	STUB1	-1.26839	0.252272	-2.52533	0.0115588	0.188009
3149	HMGB3	-0.943671	0.139912	-2.52286	0.0116404	0.188796
259282	BOD1L1	0.844016	0.111978	2.52222	0.0116615	0.188796
59274	TLNRD1	0.837466	0.110257	2.52211	0.0116653	0.188796
2739	GLO1	-1.55685	0.381777	-2.51967	0.0117466	0.189524
6391	SDHC	-1.12718	0.200199	-2.51919	0.0117625	0.189524
5048	PAFAH1B1	-1.2179	0.233758	-2.51901	0.0117687	0.189524
90956	ADCK2	-0.832671	0.109768	-2.51325	0.0119623	0.191928
55650	PIGV	1.32418	0.277609	2.51323	0.0119632	0.191928
3012	HIST1H2AE	1.35906	0.29252	2.51282	0.011977	0.191928
55845	BRK1	-1.29726	0.267147	-2.50987	0.0120775	0.193221
6236	RRAD	0.836148	0.111113	2.50842	0.0121272	0.193696
2146	EZH2	0.827701	0.108936	2.50776	0.0121498	0.19374
28976	ACAD9	-1.49717	0.35684	-2.50631	0.0121998	0.19422
54361	WNT4	0.852003	0.115729	2.5045	0.0122626	0.194901
1939	EIF2D	-1.06345	0.180463	-2.50335	0.0123023	0.195214
51160	VPS28	-0.94775	0.143594	-2.50107	0.0123818	0.196014
222166	MTURN	-1.38972	0.309161	-2.4994	0.0124404	0.196014
392	ARHGAP1	-1.63397	0.427457	-2.49918	0.0124482	0.196014
11118	BTN3A2	1.06429	0.181367	2.49908	0.0124516	0.196014
22837	COBLL1	-1.37396	0.302279	-2.49903	0.0124533	0.196014
347735	SERINC2	-0.825139	0.109076	-2.4984	0.0124755	0.196046
112770	GLMP	-0.830183	0.110601	-2.49629	0.01255	0.196899
7791	ZYX	-1.29532	0.270149	-2.49216	0.0126969	0.19856
8892	EIF2B2	-0.908077	0.132776	-2.49208	0.0126997	0.19856
9459	ARHGEF6	-0.82676	0.110104	-2.4916	0.012717	0.19856
2710	GK	2.16225	0.753882	2.49031	0.012763	0.198705
23173	METAP1	-1.58845	0.407098	-2.48958	0.0127896	0.198705
9741	LAPTM4A	1.01643	0.166691	2.48956	0.0127902	0.198705
5116	PCNT	-0.871317	0.122606	-2.4884	0.012832	0.198705
55659	ZNF416	-1.11746	0.201699	-2.48816	0.0128405	0.198705
121268	RHEBL1	1.88556	0.574486	2.48772	0.0128565	0.198705
80896	NPL	-0.839498	0.113909	-2.48737	0.012869	0.198705
51016	EMC9	-0.828133	0.110919	-2.48655	0.0128988	0.19885
79971	WLS	-0.826301	0.110551	-2.48517	0.0129489	0.198994
54882	ANKHD1	-0.856436	0.118762	-2.48517	0.012949	0.198994
25841	ABTB2	1.35142	0.296662	2.48118	0.0130949	0.200791
93185	IGSF8	1.3784	0.308712	2.48084	0.0131072	0.200791
10897	YIF1A	-1.4094	0.323048	-2.47971	0.0131488	0.201113
3030	HADHA	-1.32773	0.287128	-2.47783	0.0132184	0.20178
83442	SH3BGRL3	-1.39032	0.314944	-2.47741	0.0132339	0.20178
9674	KIAA0040	0.819062	0.109487	2.47534	0.0133108	0.202637
4791	NFKB2	1.26567	0.261766	2.4738	0.0133685	0.203197
26027	ACOT11	-1.43515	0.336948	-2.47239	0.0134214	0.203375
2495	FTH1	0.98777	0.159673	2.47195	0.0134378	0.203375
55357	TBC1D2	-0.862676	0.121804	-2.47182	0.0134428	0.203375
8694	DGAT1	-1.1638	0.222221	-2.46881	0.0135565	0.203795
26003	GORASP2	-1.0637	0.185642	-2.46878	0.0135575	0.203795
1796	DOK1	-0.817709	0.109713	-2.46871	0.0135602	0.203795
92912	UBE2Q2	-1.04441	0.179029	-2.46836	0.0135735	0.203795
8728	ADAM19	0.897884	0.132324	2.46831	0.0135751	0.203795
26953	RANBP6	-0.818832	0.110105	-2.4677	0.0135986	0.203832
51614	ERGIC3	-1.2803	0.269563	-2.46595	0.0136652	0.204217
23304	UBR2	0.822301	0.1112	2.46592	0.0136662	0.204217
79587	CARS2	-1.36895	0.308383	-2.46514	0.0136959	0.204217
79188	TMEM43	-1.19438	0.234869	-2.4645	0.0137206	0.204217
10475	TRIM38	1.39714	0.321441	2.46428	0.0137291	0.204217
10140	TOB1	-0.913631	0.137566	-2.46329	0.013767	0.20447
123	PLIN2	-0.819432	0.110754	-2.46225	0.0138067	0.204746
23423	TMED3	-1.32575	0.290487	-2.45979	0.0139016	0.205817
10966	RAB40B	-1.21016	0.242277	-2.45859	0.0139484	0.205817
58190	CTDSP1	-0.923536	0.141158	-2.45811	0.0139669	0.205817
2184	FAH	-1.36425	0.308142	-2.45765	0.013985	0.205817
3290	HSD11B1	1.57478	0.410699	2.4573	0.0139986	0.205817
10316	NMUR1	-0.943564	0.147643	-2.45564	0.0140633	0.205817
7351	UCP2	-1.03954	0.1793	-2.45501	0.0140881	0.205817
2317	FLNB	-1.9683	0.642828	-2.45496	0.0140902	0.205817
55437	STRADB	-0.957306	0.152096	-2.45467	0.0141015	0.205817
29126	CD274	1.62342	0.437441	2.45455	0.014106	0.205817
11059	WWP1	-1.20519	0.241209	-2.45391	0.014131	0.205817
4074	M6PR	-1.18573	0.233587	-2.45335	0.0141531	0.205817
27077	B9D1	-1.08792	0.196641	-2.45334	0.0141535	0.205817
9020	MAP3K14	-1.64703	0.451266	-2.4518	0.0142146	0.206397
5866	RAB3IL1	-0.820033	0.112123	-2.44897	0.0143266	0.207714
80781	COL18A1	-0.810817	0.109723	-2.44779	0.0143735	0.207926
93100	NAPRT	-1.07862	0.194212	-2.44753	0.0143839	0.207926
10314	LANCL1	-0.810816	0.109893	-2.44589	0.0144496	0.208566
7009	TMBIM6	-0.806038	0.108765	-2.44405	0.0145233	0.20932
1439	CSF2RB	2.04117	0.698251	2.44271	0.0145773	0.209398
3656	IRAK2	1.11331	0.207853	2.44195	0.014608	0.209398
55898	UNC45A	-0.809357	0.109872	-2.44172	0.0146173	0.209398
23621	BACE1	-1.05346	0.186275	-2.44086	0.0146524	0.209398
821	CANX	-1.48184	0.368572	-2.44085	0.0146526	0.209398
2207	FCER1G	0.802894	0.108255	2.44025	0.0146771	0.209398
1021	CDK6	-1.79908	0.543564	-2.4402	0.0146792	0.209398
2730	GCLM	0.810579	0.110474	2.43874	0.0147387	0.209739
6768	ST14	-1.27943	0.275274	-2.43856	0.0147461	0.209739
79648	MCPH1	0.822058	0.113693	2.43801	0.0147684	0.20975
65265	C8orf33	-1.87839	0.594875	-2.43541	0.014875	0.210822
9666	DZIP3	-0.8017	0.108389	-2.43511	0.0148871	0.210822
57687	VAT1L	-0.813379	0.111769	-2.43295	0.0149764	0.211535
65056	GPBP1	1.2129	0.248556	2.43284	0.0149809	0.211535
170394	PWWP2B	-1.27435	0.274525	-2.43219	0.015008	0.211564
56913	C1GALT1	0.803106	0.109139	2.43099	0.0150576	0.211564
55023	PHIP	0.821416	0.114175	2.43096	0.0150588	0.211564
1487	CTBP1	-1.35725	0.311788	-2.4307	0.0150698	0.211564
8801	SUCLG2	-1.06293	0.191575	-2.42849	0.0151619	0.212224
4007	PRICKLE3	0.994595	0.167762	2.42829	0.0151704	0.212224
7056	THBD	-1.34164	0.305331	-2.428	0.0151822	0.212224
57143	ADCK1	-0.861685	0.126067	-2.42688	0.0152294	0.212579
285195	SLC9A9	0.869484	0.1286	2.42461	0.015325	0.213607
64218	SEMA4A	1.76155	0.528972	2.42202	0.0154345	0.213929
10845	CLPX	1.1716	0.234066	2.42164	0.0154507	0.213929
51306	FAM13B	-1.454	0.36056	-2.42145	0.0154587	0.213929
10402	ST3GAL6	-1.29764	0.287366	-2.42068	0.0154915	0.213929
23479	ISCU	1.45371	0.360814	2.42012	0.0155153	0.213929
4649	MYO9A	-0.947365	0.15327	-2.41985	0.0155269	0.213929
6747	SSR3	-2.63428	1.18648	-2.41842	0.0155881	0.213929
26287	ANKRD2	1.36465	0.31852	2.41797	0.0156072	0.213929
90826	PRMT9	0.828281	0.117399	2.41738	0.0156325	0.213929
58528	RRAGD	-0.916677	0.143833	-2.41706	0.0156465	0.213929
1827	RCAN1	0.800839	0.109794	2.41689	0.0156539	0.213929
84310	C7orf50	-1.09075	0.203753	-2.41643	0.0156734	0.213929
26576	SRPK3	0.81681	0.114319	2.41581	0.0157003	0.213929
3135	HLA-G	0.983933	0.165888	2.41578	0.0157014	0.213929
84245	MRI1	-0.840073	0.120932	-2.41572	0.015704	0.213929
11261	CHP1	-0.844138	0.122117	-2.4156	0.0157091	0.213929
23643	LY96	-0.795879	0.108623	-2.41483	0.0157426	0.213929
54805	CNNM2	1.02325	0.179554	2.41481	0.0157433	0.213929
8638	OASL	1.26644	0.27537	2.41338	0.0158054	0.214352
6103	RPGR	0.814457	0.113956	2.41268	0.0158356	0.214352
64429	ZDHHC6	-0.887203	0.135243	-2.41249	0.0158438	0.214352
6745	SSR1	-0.892191	0.136821	-2.41202	0.0158644	0.214352
51232	CRIM1	1.82947	0.575715	2.41113	0.015903	0.214352
57405	SPC25	-0.804873	0.11144	-2.41106	0.0159064	0.214352
23092	ARHGAP26	-1.24222	0.265689	-2.40998	0.0159536	0.21469
79720	VPS37B	-0.924223	0.147161	-2.40924	0.0159858	0.214811
894	CCND2	-2.04645	0.721855	-2.40866	0.0160111	0.214811
5613	PRKX	-1.02384	0.180753	-2.40818	0.0160323	0.214811
52	ACP1	-1.67253	0.482552	-2.4077	0.0160536	0.214811
10137	RBM12	-1.46773	0.371837	-2.40697	0.0160854	0.214811
128077	LIX1L	0.815843	0.114908	2.40676	0.0160949	0.214811
826	CAPNS1	-1.26076	0.274683	-2.40556	0.0161479	0.214811
23234	DNAJC9	-1.36643	0.322719	-2.40532	0.0161582	0.214811
3720	JARID2	-0.796232	0.109586	-2.40526	0.016161	0.214811
999	CDH1	-0.94637	0.154889	-2.40464	0.0161884	0.214883
79074	C2orf49	0.924849	0.148019	2.40387	0.0162223	0.21504
7430	EZR	-1.4042	0.341827	-2.40175	0.0163171	0.216002
79973	ZNF442	0.79132	0.108618	2.40105	0.016348	0.216118
22927	HABP4	-0.824369	0.118	-2.39983	0.0164026	0.216545
221079	ARL5B	1.55877	0.422253	2.3988	0.0164488	0.216645
1265	CNN2	-1.17863	0.241486	-2.39845	0.0164646	0.216645
10673	TNFSF13B	1.11618	0.216693	2.39779	0.0164942	0.216645
6138	RPL15	-1.09271	0.207694	-2.39768	0.0164991	0.216645
10422	UBAC1	-1.27866	0.284655	-2.3966	0.0165478	0.216992
27044	SND1	-1.6068	0.449888	-2.39558	0.0165941	0.217262
201973	PRIMPOL	-0.804636	0.112857	-2.39516	0.016613	0.217262
55758	RCOR3	-0.947017	0.156485	-2.39398	0.0166665	0.217433
8907	AP1M1	-1.22562	0.262357	-2.39281	0.01672	0.217433
260293	CYP4X1	-0.857337	0.128382	-2.39276	0.0167221	0.217433
81614	NIPA2	-1.31412	0.301632	-2.39275	0.0167228	0.217433
123606	NIPA1	-1.06685	0.198854	-2.39242	0.0167376	0.217433
84984	CEP19	1.70058	0.505486	2.3919	0.0167612	0.21745
8664	EIF3D	-1.4536	0.369552	-2.39115	0.0167957	0.217456
25911	DPCD	-1.57995	0.436808	-2.39055	0.0168233	0.217456
51105	PHF20L1	-0.793428	0.110242	-2.38964	0.0168648	0.217456
7541	ZBTB14	-0.805192	0.113594	-2.38903	0.0168931	0.217456
5184	PEPD	-1.28505	0.289408	-2.38872	0.0169072	0.217456
23015	GOLGA8A	-0.786698	0.10847	-2.38865	0.0169102	0.217456
3338	DNAJC4	-0.927805	0.150914	-2.38832	0.0169257	0.217456
2990	GUSB	-1.5927	0.444836	-2.388	0.0169403	0.217456
2960	GTF2E1	0.78653	0.108583	2.3869	0.0169913	0.217691
2852	GPER1	-0.785635	0.10836	-2.38664	0.0170032	0.217691
8905	AP1S2	-0.995709	0.174439	-2.38402	0.0171246	0.218676
50853	VILL	1.29531	0.29529	2.38368	0.0171403	0.218676
1902	LPAR1	1.48961	0.390661	2.38327	0.0171596	0.218676
51368	TEX264	-0.789809	0.109896	-2.38249	0.0171962	0.218676
5002	SLC22A18	-1.06679	0.200515	-2.38235	0.0172023	0.218676
10957	PNRC1	1.47811	0.385072	2.38197	0.0172205	0.218676
81502	HM13	-0.981956	0.169998	-2.38161	0.0172373	0.218676
84548	TMEM185A	-0.996121	0.175402	-2.37845	0.0173854	0.22002
55011	PIH1D1	-0.785546	0.10911	-2.37815	0.0173999	0.22002
1509	CTSD	-0.789278	0.110171	-2.37791	0.017411	0.22002
79672	FN3KRP	-2.02728	0.727512	-2.37681	0.0174632	0.220331
1072	CFL1	-1.2286	0.267282	-2.37644	0.0174808	0.220331
57455	REXO1	1.13794	0.229559	2.37505	0.0175467	0.220876
4643	MYO1E	-1.6757	0.498047	-2.37444	0.0175756	0.220953
3606	IL18	1.53389	0.417845	2.37293	0.0176474	0.221447
4128	MAOA	1.03925	0.191852	2.37266	0.0176603	0.221447
9145	SYNGR1	-1.06141	0.200454	-2.37069	0.0177549	0.222105
10435	CDC42EP2	1.0029	0.178976	2.37062	0.0177583	0.222105
219931	TPCN2	-0.857966	0.131046	-2.37005	0.0177855	0.22216
54209	TREM2	-1.7833	0.568712	-2.36471	0.0180441	0.2251
87	ACTN1	-1.57164	0.44194	-2.36414	0.0180721	0.225162
25827	FBXL2	-0.916174	0.1503	-2.36319	0.0181183	0.22545
23338	JADE2	1.57341	0.44403	2.36122	0.0182151	0.226365
5518	PPP2R1A	-1.40944	0.356633	-2.36013	0.0182687	0.226741
3914	LAMB3	1.30829	0.307793	2.35817	0.0183652	0.227608
56975	FAM20C	-1.84236	0.610586	-2.35777	0.0183852	0.227608
55846	ITFG2	-1.62032	0.473261	-2.35532	0.0185066	0.22882
10149	ADGRG2	1.16446	0.244687	2.35408	0.0185688	0.229015
3033	HADH	-1.76335	0.561219	-2.35382	0.0185818	0.229015
84971	ATG4D	1.30596	0.308101	2.35279	0.0186332	0.229015
597	BCL2A1	0.918388	0.152377	2.3527	0.0186377	0.229015
23509	POFUT1	0.77503	0.108523	2.35265	0.0186399	0.229015
4144	MAT2A	-0.772889	0.108032	-2.35147	0.0186992	0.229453
4242	MFNG	-1.27141	0.292503	-2.35082	0.0187321	0.229568
79683	ZDHHC14	-1.25213	0.28406	-2.34933	0.0188072	0.230043
83786	FRMD8	-0.935622	0.158632	-2.34912	0.018818	0.230043
6240	RRM1	-1.05607	0.202461	-2.34706	0.0189223	0.230999
23216	TBC1D1	-1.34577	0.328889	-2.34664	0.0189437	0.230999
2987	GUK1	-1.06973	0.208105	-2.34495	0.0190296	0.231577
10014	HDAC5	-0.831245	0.125677	-2.34477	0.0190386	0.231577
2357	FPR1	2.07086	0.78048	2.34406	0.0190749	0.231639
347862	GATD1	-1.54465	0.434349	-2.34374	0.0190913	0.231639
54463	RETREG1	-1.09386	0.217959	-2.34301	0.0191289	0.231716
825	CAPN3	-1.4361	0.375785	-2.34269	0.0191452	0.231716
9637	FEZ2	-0.883787	0.142445	-2.34166	0.0191982	0.231906
10636	RGS14	-0.782493	0.111753	-2.34073	0.0192461	0.231906
10634	GAS2L1	0.783357	0.112	2.34073	0.0192463	0.231906
54442	KCTD5	-1.22109	0.272186	-2.34054	0.0192561	0.231906
11344	TWF2	-0.828318	0.125353	-2.33954	0.0193077	0.232241
79154	DHRS11	-2.0475	0.76641	-2.3388	0.0193456	0.232409
81620	CDT1	-1.02027	0.190617	-2.33688	0.0194454	0.233305
5165	PDK3	-1.15357	0.243766	-2.33645	0.019468	0.233305
64427	TTC31	-0.896312	0.147299	-2.33539	0.0195231	0.233429
4650	MYO9B	-1.07646	0.212642	-2.3344	0.0195749	0.233429
116843	SLC18B1	-1.06223	0.207073	-2.3343	0.0195803	0.233429
142	PARP1	-1.19764	0.263247	-2.33424	0.0195832	0.233429
91522	COL23A1	-1.90471	0.666573	-2.33295	0.0196508	0.233429
83892	KCTD10	-1.34974	0.334993	-2.33202	0.0196996	0.233429
10134	BCAP31	-1.64979	0.500523	-2.33193	0.0197042	0.233429
360	AQP3	1.2205	0.273942	2.33188	0.0197068	0.233429
64746	ACBD3	-0.769947	0.109057	-2.33149	0.0197274	0.233429
10179	RBM7	0.765822	0.107894	2.33147	0.0197285	0.233429
8082	SSPN	0.772468	0.109839	2.33078	0.0197648	0.233429
2800	GOLGA1	-0.897252	0.148195	-2.33076	0.0197659	0.233429
6320	CLEC11A	-1.29774	0.310234	-2.32992	0.0198101	0.233617
23646	PLD3	-0.765331	0.107933	-2.32955	0.0198298	0.233617
7542	ZFPL1	-1.01459	0.189829	-2.32868	0.0198759	0.233777
163	AP2B1	-1.50434	0.417536	-2.32808	0.019908	0.233777
64743	WDR13	-1.12089	0.231838	-2.32794	0.0199153	0.233777
124152	IQCK	-0.917255	0.155469	-2.32631	0.0200018	0.233997
79169	C1orf35	-1.04605	0.202212	-2.32622	0.0200068	0.233997
53947	A4GALT	0.837549	0.12975	2.32518	0.0200625	0.233997
90693	CCDC126	0.845048	0.132107	2.32498	0.0200732	0.233997
128346	C1orf162	-1.18424	0.259503	-2.32471	0.0200872	0.233997
4601	MXI1	-1.10718	0.226867	-2.32452	0.0200974	0.233997
1954	MEGF8	-0.995045	0.183279	-2.32427	0.0201111	0.233997
2628	GATM	-1.78319	0.588747	-2.32399	0.0201262	0.233997
9014	TAF1B	0.774117	0.111317	2.3202	0.02033	0.235927
6845	VAMP7	-0.834505	0.129474	-2.3192	0.0203843	0.235927
150468	CKAP2L	-0.782404	0.113817	-2.31914	0.0203875	0.235927
10320	IKZF1	-0.762469	0.108094	-2.31911	0.020389	0.235927
144717	PHETA1	-1.14122	0.242454	-2.31769	0.0204663	0.236539
4669	NAGLU	-0.761809	0.108341	-2.31446	0.0206424	0.238101
6364	CCL20	1.37393	0.352439	2.31432	0.0206502	0.238101
5255	PHKA1	-0.765648	0.109539	-2.31337	0.0207023	0.23817
64581	CLEC7A	-0.765178	0.109416	-2.31325	0.020709	0.23817
10618	TGOLN2	-0.881407	0.145228	-2.31287	0.0207296	0.23817
8722	CTSF	-1.20061	0.269855	-2.31119	0.0208223	0.238726
57708	MIER1	1.88161	0.662858	2.31111	0.0208269	0.238726
8677	STX10	-0.773058	0.111981	-2.31015	0.0208799	0.239051
10487	CAP1	-1.98517	0.738989	-2.30929	0.0209275	0.239316
55601	DDX60	1.72241	0.556755	2.30837	0.0209788	0.23962
9214	FCMR	-0.830023	0.129463	-2.30684	0.021064	0.240312
143884	CWF19L2	1.2294	0.284266	2.30584	0.0211193	0.240457
682	BSG	-1.03953	0.203413	-2.30488	0.0211734	0.240457
7466	WFS1	-1.30814	0.322165	-2.30469	0.0211837	0.240457
9315	NREP	-1.71569	0.554247	-2.30456	0.0211914	0.240457
10678	B3GNT2	-1.04385	0.205192	-2.3044	0.0212001	0.240457
316	AOX1	1.10089	0.228872	2.30116	0.0213827	0.242246
81631	MAP1LC3B	-0.988797	0.184726	-2.30061	0.0214136	0.242314
4594	MUT	-1.05725	0.211494	-2.29896	0.0215074	0.243093
30845	EHD3	-1.70934	0.553099	-2.2984	0.021539	0.243168
23555	TSPAN15	-0.826523	0.129374	-2.2979	0.0215675	0.243209
56474	CTPS2	-0.916581	0.159325	-2.2963	0.0216586	0.243732
133619	PRRC1	-1.18214	0.265042	-2.29621	0.021664	0.243732
80345	ZSCAN16	1.79463	0.611358	2.29524	0.0217195	0.244075
54536	EXOC6	-0.901062	0.154202	-2.29461	0.0217553	0.244169
55691	FRMD4A	-1.38658	0.365276	-2.29422	0.021778	0.244169
79734	KCTD17	1.2461	0.295252	2.29328	0.021832	0.244494
51316	PLAC8	1.08192	0.222697	2.29266	0.0218676	0.244578
57403	RAB22A	-1.5287	0.444945	-2.29177	0.0219192	0.244578
4023	LPL	-1.66477	0.527912	-2.29125	0.021949	0.244578
2010	EMD	-1.22856	0.28758	-2.29096	0.0219658	0.244578
23023	TMCC1	-0.764017	0.111332	-2.28978	0.022034	0.244578
54503	ZDHHC13	0.754119	0.108473	2.2897	0.0220389	0.244578
2806	GOT2	-1.17555	0.263657	-2.28939	0.0220567	0.244578
322	APBB1	-1.23406	0.290577	-2.28931	0.0220615	0.244578
3705	ITPK1	-0.766851	0.112228	-2.28908	0.0220748	0.244578
113	ADCY7	-0.755746	0.109027	-2.28881	0.0220906	0.244578
51253	MRPL37	-1.29933	0.322573	-2.28773	0.0221532	0.244693
114769	CARD16	1.3031	0.32445	2.28773	0.0221534	0.244693
8565	YARS	-0.765058	0.111874	-2.28733	0.0221763	0.244693
93380	MMGT1	-1.10031	0.23153	-2.28672	0.0222124	0.244773
4925	NUCB2	-1.11655	0.238547	-2.28608	0.0222497	0.244773
3685	ITGAV	0.877914	0.147497	2.28592	0.0222589	0.244773
3840	KPNA4	-0.864706	0.143547	-2.28229	0.0224721	0.246838
4841	NONO	-1.1213	0.241573	-2.28138	0.0225257	0.246965
4046	LSP1	-2.16475	0.900479	-2.28124	0.0225343	0.246965
23203	PMPCA	-1.39136	0.372334	-2.2802	0.0225958	0.247123
5578	PRKCA	-1.50132	0.433537	-2.28014	0.0225995	0.247123
122616	CLBA1	-0.758153	0.110736	-2.2783	0.0227084	0.247613
84886	C1orf198	-1.28079	0.31613	-2.27796	0.022729	0.247613
387	RHOA	-0.749026	0.108156	-2.27756	0.0227526	0.247613
4828	NMB	-1.28526	0.318577	-2.2771	0.0227802	0.247613
201514	ZNF584	-0.756047	0.11026	-2.27687	0.0227938	0.247613
10253	SPRY2	-1.20282	0.279114	-2.27671	0.0228033	0.247613
51393	TRPV2	-1.1706	0.264436	-2.2764	0.0228221	0.247613
5194	PEX13	0.756531	0.110522	2.27563	0.0228682	0.247836
9686	VGLL4	-0.767076	0.113716	-2.27472	0.0229227	0.248151
6184	RPN1	-1.11923	0.242273	-2.27389	0.0229727	0.248271
80173	IFT74	0.918789	0.163294	2.27369	0.0229847	0.248271
5814	PURB	-0.866126	0.145387	-2.27153	0.023115	0.249142
57823	SLAMF7	1.77279	0.609102	2.2715	0.0231166	0.249142
2012	EMP1	-0.856326	0.142182	-2.271	0.023147	0.249194
9135	RABEP1	-1.09875	0.234247	-2.27019	0.0231962	0.249321
247	ALOX15B	1.51994	0.448415	2.2698	0.0232199	0.249321
5880	RAC2	-0.931095	0.168311	-2.26954	0.0232355	0.249321
317772	HIST2H2AB	1.70497	0.564837	2.26858	0.0232938	0.249512
22918	CD93	-0.756295	0.111158	-2.2684	0.0233046	0.249512
9212	AURKB	-0.761099	0.112972	-2.26442	0.0235486	0.25173
55129	ANO10	-0.972303	0.184442	-2.26397	0.0235758	0.25173
10159	ATP6AP2	-1.50239	0.44046	-2.26376	0.0235892	0.25173
23142	DCUN1D4	-0.853445	0.142266	-2.26269	0.0236551	0.252157
1296	COL8A2	-0.853997	0.142551	-2.26189	0.0237045	0.252283
147463	ANKRD29	-1.29581	0.32827	-2.26166	0.0237187	0.252283
5141	PDE4A	1.43286	0.402041	2.25979	0.0238343	0.253106
25874	MPC2	-0.939308	0.172809	-2.25957	0.023848	0.253106
272	AMPD3	0.754444	0.11163	2.25807	0.0239412	0.253682
84186	ZCCHC7	1.40952	0.389808	2.2576	0.0239709	0.253682
11120	BTN2A1	1.05912	0.220117	2.25744	0.0239804	0.253682
23387	SIK3	0.879619	0.151911	2.25684	0.0240183	0.253682
374907	B3GNT8	-0.743471	0.108563	-2.25644	0.0240434	0.253682
23240	TMEM131L	-0.827089	0.134385	-2.25619	0.0240586	0.253682
91283	MSANTD3	1.57233	0.486087	2.25521	0.0241201	0.253759
4145	MATK	-1.18609	0.276698	-2.25483	0.0241438	0.253759
4330	MN1	1.44193	0.408941	2.25483	0.0241439	0.253759
83461	CDCA3	-0.748832	0.11039	-2.25382	0.0242077	0.254155
57333	RCN3	-0.801107	0.126401	-2.25328	0.0242412	0.254233
4288	MKI67	-0.755431	0.112456	-2.2527	0.024278	0.254344
85406	DNAJC14	0.844194	0.14049	2.25227	0.0243055	0.254359
27071	DAPP1	1.23694	0.301793	2.25161	0.0243466	0.254392
284459	HKR1	-0.752953	0.111889	-2.25099	0.0243861	0.254392
9936	CD302	-1.41499	0.395281	-2.25061	0.0244104	0.254392
8473	OGT	-1.41296	0.394165	-2.25057	0.0244131	0.254392
113791	PIK3IP1	-0.978798	0.189274	-2.24982	0.0244604	0.254582
8857	FCGBP	-0.848936	0.142473	-2.2491	0.024506	0.254582
11010	GLIPR1	-1.96985	0.767134	-2.24904	0.0245097	0.254582
1024	CDK8	0.739812	0.108332	2.24772	0.0245939	0.255185
79684	MSANTD2	-0.740352	0.108587	-2.24673	0.0246575	0.255573
6400	SEL1L	-1.09326	0.236935	-2.246	0.024704	0.255782
54732	TMED9	-2.49821	1.2386	-2.24472	0.0247859	0.256058
8030	CCDC6	-1.01891	0.206106	-2.24436	0.0248092	0.256058
51196	PLCE1	0.736947	0.107818	2.24436	0.0248095	0.256058
7088	TLE1	1.51887	0.458606	2.24286	0.0249058	0.25678
79754	ASB13	-0.738821	0.108728	-2.24062	0.0250509	0.257757
4171	MCM2	-1.94091	0.750546	-2.24035	0.025068	0.257757
54973	INTS11	-1.12377	0.251646	-2.24017	0.0250799	0.257757
11186	RASSF1	-0.747955	0.111579	-2.23915	0.0251461	0.258165
55577	NAGK	-1.25477	0.31435	-2.23799	0.0252216	0.258667
55746	NUP133	-0.741218	0.10976	-2.2373	0.0252666	0.258856
1241	LTB4R	-1.47119	0.432923	-2.23595	0.0253549	0.25939
89894	TMEM116	0.748817	0.112239	2.23514	0.0254084	0.25939
25804	LSM4	-1.239	0.307344	-2.23491	0.0254233	0.25939
140823	ROMO1	-0.747749	0.111945	-2.23488	0.0254252	0.25939
91543	RSAD2	2.07681	0.864481	2.23367	0.0255047	0.259915
4238	MFAP3	0.841913	0.142205	2.2326	0.0255756	0.259915
79651	RHBDF2	1.32038	0.349834	2.23239	0.0255893	0.259915
26751	SH3YL1	-0.750216	0.112942	-2.23233	0.0255932	0.259915
38	ACAT1	-1.21076	0.294236	-2.23208	0.02561	0.259915
1382	CRABP2	-1.26948	0.323625	-2.23155	0.0256449	0.259998
10043	TOM1	0.743841	0.111249	2.23014	0.0257379	0.260412
29086	BABAM1	-1.02903	0.212912	-2.23012	0.0257392	0.260412
54808	DYM	-0.86784	0.151501	-2.22962	0.0257724	0.260478
56953	NT5M	-1.00332	0.20257	-2.22921	0.0258002	0.260489
10066	SCAMP2	-1.39448	0.392359	-2.22623	0.0259986	0.262169
4772	NFATC1	-0.911445	0.167667	-2.22591	0.0260205	0.262169
22872	SEC31A	-1.1996	0.290828	-2.22443	0.0261194	0.262565
9441	MED26	-1.10069	0.24501	-2.22369	0.0261693	0.262565
146705	TEPSIN	-0.898021	0.163105	-2.22358	0.0261766	0.262565
824	CAPN2	-1.99505	0.805105	-2.22345	0.0261855	0.262565
26093	CCDC9	0.753542	0.11491	2.22295	0.0262193	0.262565
5641	LGMN	-1.25421	0.318343	-2.22292	0.0262215	0.262565
10622	POLR3G	0.731244	0.108289	2.22213	0.0262743	0.262824
71	ACTG1	-1.45336	0.428067	-2.22135	0.0263272	0.262827
84681	HINT2	-0.734019	0.109191	-2.22133	0.0263285	0.262827
56851	EMC7	0.726616	0.107132	2.21996	0.0264215	0.263331
144715	RAD9B	1.0444	0.221365	2.21979	0.0264331	0.263331
2239	GPC4	-2.223	1.00417	-2.21838	0.0265289	0.264015
6427	SRSF2	-1.8162	0.670668	-2.21774	0.0265728	0.264106
204851	HIPK1	0.777031	0.122792	2.21745	0.0265922	0.264106
84034	EMILIN2	-0.854383	0.148686	-2.21574	0.0267096	0.264687
10240	MRPS31	1.04279	0.221656	2.21491	0.0267662	0.264687
7298	TYMS	-0.940551	0.180406	-2.2144	0.026801	0.264687
56886	UGGT1	-0.980903	0.19627	-2.21411	0.0268215	0.264687
3628	INPP1	-0.729512	0.108601	-2.21368	0.0268507	0.264687
57149	LYRM1	0.743921	0.113027	2.21277	0.0269137	0.264687
79364	ZXDC	-0.725643	0.107581	-2.21235	0.0269423	0.264687
55970	GNG12	-1.03068	0.217049	-2.21231	0.0269454	0.264687
117289	TAGAP	1.3305	0.36176	2.2121	0.0269595	0.264687
10186	LHFPL6	1.56409	0.50011	2.21171	0.0269866	0.264687
150771	ITPRIPL1	-1.07844	0.237767	-2.21167	0.0269893	0.264687
25963	TMEM87A	0.722778	0.10681	2.21156	0.026997	0.264687
51279	C1RL	2.17903	0.970881	2.21146	0.0270039	0.264687
121457	IKBIP	-1.45096	0.431674	-2.20839	0.0272169	0.265636
8161	COIL	-1.19114	0.29095	-2.20828	0.0272245	0.265636
22822	PHLDA1	-1.60349	0.527294	-2.20821	0.0272298	0.265636
10630	PDPN	0.895705	0.164549	2.20809	0.0272379	0.265636
4283	CXCL9	1.9697	0.795891	2.20787	0.0272533	0.265636
22976	PAXIP1	-0.985278	0.199259	-2.20724	0.0272972	0.265636
23258	DENND5A	1.19798	0.29459	2.2072	0.0273001	0.265636
54914	FOCAD	-1.39084	0.39739	-2.20632	0.0273615	0.265636
6666	SOX12	-0.867516	0.154632	-2.20611	0.0273763	0.265636
7013	TERF1	0.950543	0.185682	2.2059	0.0273908	0.265636
51660	MPC1	-1.00569	0.207923	-2.20553	0.0274172	0.265636
1603	DAD1	-1.40319	0.405043	-2.20479	0.0274689	0.265636
9643	MORF4L2	-1.37814	0.390864	-2.20434	0.0275004	0.265636
146050	ZSCAN29	1.12811	0.262067	2.20367	0.0275476	0.265636
9375	TM9SF2	-0.931531	0.178713	-2.20353	0.0275571	0.265636
9519	TBPL1	0.880455	0.159732	2.20298	0.0275962	0.265636
607	BCL9	-0.727279	0.108997	-2.20289	0.0276022	0.265636
284018	C17orf58	1.15117	0.273157	2.20259	0.0276234	0.265636
23061	TBC1D9B	-1.291	0.34356	-2.20254	0.0276273	0.265636
11212	PLPBP	-1.33405	0.366993	-2.20214	0.0276555	0.265636
4043	LRPAP1	-1.19576	0.294917	-2.20189	0.0276733	0.265636
80342	TRAF3IP3	1.657	0.566628	2.20127	0.0277166	0.26579
8569	MKNK1	-1.61316	0.53748	-2.20037	0.0277808	0.265885
51669	SARAF	-0.821669	0.139445	-2.20036	0.0277811	0.265885
145864	HAPLN3	2.39287	1.1839	2.19919	0.0278646	0.266423
26097	CHTOP	0.997079	0.206124	2.19617	0.02808	0.268219
3337	DNAJB1	-1.0719	0.238376	-2.19546	0.0281308	0.26825
83444	INO80B	1.39751	0.40537	2.19497	0.0281656	0.26825
4351	MPI	-1.64463	0.56141	-2.19497	0.0281658	0.26825
55101	DMAC2	-0.964224	0.193044	-2.19457	0.0281943	0.268259
51292	GMPR2	-0.965551	0.193868	-2.19292	0.0283134	0.268858
6374	CXCL5	2.23192	1.03616	2.19263	0.0283341	0.268858
60314	C12orf10	-0.769648	0.123239	-2.19239	0.0283511	0.268858
140885	SIRPA	0.800486	0.13334	2.19216	0.0283676	0.268858
10605	PAIP1	0.766299	0.122307	2.19115	0.0284406	0.269287
191	AHCY	-1.7214	0.617992	-2.18973	0.0285437	0.270002
6124	RPL4	-1.12335	0.263385	-2.18886	0.0286069	0.270336
10135	NAMPT	2.08632	0.909594	2.18754	0.028703	0.270982
10120	ACTR1B	-0.939463	0.184563	-2.18679	0.0287575	0.271234
80017	DGLUCY	-1.28045	0.343063	-2.18613	0.0288058	0.271426
79184	BRCC3	-1.0467	0.229591	-2.18445	0.0289289	0.271889
54504	CPVL	-0.999091	0.209244	-2.18413	0.0289525	0.271889
55640	FLVCR2	1.03895	0.226281	2.1841	0.028955	0.271889
51676	ASB2	-1.22468	0.314459	-2.18394	0.0289665	0.271889
8459	TPST2	-0.988085	0.204771	-2.18353	0.0289965	0.271909
90362	FAM110B	1.55747	0.509715	2.1815	0.0291464	0.273051
26470	SEZ6L2	-1.00268	0.21137	-2.18092	0.0291894	0.273192
7145	TNS1	-1.20842	0.307265	-2.18002	0.029256	0.273426
834	CASP1	0.935799	0.184299	2.17982	0.0292706	0.273426
7292	TNFSF4	-0.839072	0.148247	-2.17924	0.0293135	0.273564
27163	NAAA	-1.02413	0.221009	-2.17846	0.0293715	0.2738
256281	NUDT14	-1.21134	0.309357	-2.1779	0.0294138	0.2738
55312	RFK	0.719295	0.109091	2.17777	0.0294231	0.2738
26001	RNF167	-0.799967	0.135056	-2.17678	0.0294967	0.273882
10972	TMED10	-1.1517	0.28014	-2.17597	0.0295578	0.273882
55283	MCOLN3	-1.68842	0.602249	-2.17567	0.0295801	0.273882
56670	SUCNR1	-0.884296	0.165289	-2.17508	0.029624	0.273882
137492	VPS37A	0.863639	0.157758	2.17438	0.0296763	0.273882
1894	ECT2	1.08416	0.248625	2.1743	0.0296824	0.273882
26278	SACS	-1.10363	0.257689	-2.17409	0.0296986	0.273882
85021	REPS1	-0.926858	0.181753	-2.17407	0.0297002	0.273882
126308	MOB3A	-0.790918	0.132363	-2.17395	0.0297091	0.273882
64210	MMS19	-1.28001	0.346698	-2.1739	0.0297129	0.273882
2189	FANCG	-0.900976	0.171851	-2.17339	0.0297511	0.273974
60678	EEFSEC	-1.2436	0.32758	-2.17282	0.0297942	0.274098
4064	CD180	-0.722687	0.110661	-2.17246	0.0298208	0.274098
1051	CEBPB	0.874857	0.162406	2.17088	0.0299401	0.274873
6303	SAT1	1.01879	0.220321	2.17048	0.0299706	0.274873
10963	STIP1	-1.53872	0.502734	-2.17016	0.0299948	0.274873
130589	GALM	-1.48413	0.467944	-2.16957	0.0300394	0.274873
79411	GLB1L	-0.710066	0.107124	-2.16948	0.0300461	0.274873
10054	UBA2	0.713061	0.108122	2.16855	0.030117	0.275262
55198	APPL2	-0.724764	0.111843	-2.16717	0.030222	0.275964
23352	UBR4	-1.38711	0.41075	-2.16432	0.0304394	0.277392
79858	NEK11	-0.722877	0.111585	-2.16402	0.0304629	0.277392
138639	PTPDC1	-0.716421	0.109629	-2.16375	0.0304839	0.277392
7884	SLBP	-1.0283	0.225877	-2.16364	0.0304924	0.277392
599	BCL2L2	1.20439	0.310428	2.16165	0.0306452	0.278522
83660	TLN2	-1.09952	0.258874	-2.16102	0.0306934	0.278641
219899	TBCEL	-0.710442	0.108107	-2.16074	0.0307155	0.278641
55621	TRMT1	-1.3019	0.363336	-2.15984	0.0307849	0.278914
498	ATP5F1A	-1.10024	0.259549	-2.15961	0.0308028	0.278914
1973	EIF4A1	-0.848016	0.154363	-2.1584	0.0308966	0.279433
25962	VIRMA	-1.28355	0.35373	-2.15813	0.0309174	0.279433
8317	CDC7	-0.886542	0.168845	-2.15752	0.0309648	0.279591
9143	SYNGR3	0.850442	0.155425	2.15717	0.0309923	0.279591
5753	PTK6	-0.70544	0.107166	-2.15493	0.0311676	0.280674
90637	ZFAND2A	1.13674	0.278274	2.1549	0.03117	0.280674
79882	ZC3H14	-0.909793	0.178362	-2.15423	0.0312222	0.280777
93974	ATP5IF1	-0.736699	0.116972	-2.15401	0.031239	0.280777
60672	MIIP	0.717821	0.111519	2.14952	0.0315933	0.283699
254531	LPCAT4	-0.700971	0.106472	-2.14824	0.0316949	0.284244
726	CAPN5	-0.850094	0.156624	-2.14802	0.0317123	0.284244
25970	SH2B1	-0.708963	0.109006	-2.14733	0.0317672	0.284474
5510	PPP1R7	-1.23965	0.333416	-2.14687	0.0318033	0.284536
4241	MELTF	-0.710731	0.109804	-2.14484	0.0319654	0.285673
64342	HS1BP3	-0.969325	0.20467	-2.14261	0.0321446	0.285673
5236	PGM1	-1.13763	0.281928	-2.14255	0.0321495	0.285673
203427	SLC25A43	-1.02155	0.227468	-2.14189	0.0322021	0.285673
4616	GADD45B	1.21632	0.322573	2.14157	0.0322278	0.285673
8739	HRK	-0.70418	0.10812	-2.14156	0.0322287	0.285673
85315	PAQR8	-0.940807	0.193023	-2.14139	0.0322424	0.285673
123096	SLC25A29	-1.09505	0.261584	-2.14106	0.0322689	0.285673
10531	PITRM1	-1.13298	0.280032	-2.141	0.0322737	0.285673
57104	PNPLA2	1.34055	0.392099	2.14084	0.0322869	0.285673
124935	SLC43A2	1.85812	0.75344	2.14067	0.032301	0.285673
9420	CYP7B1	0.856629	0.160143	2.14062	0.0323047	0.285673
7127	TNFAIP2	0.709627	0.109905	2.14053	0.0323116	0.285673
79813	EHMT1	-0.87904	0.168798	-2.13956	0.0323901	0.286108
79006	METRN	-0.987678	0.213433	-2.13789	0.0325259	0.286545
10844	TUBGCP2	-1.71807	0.645824	-2.13788	0.0325262	0.286545
1690	COCH	0.709949	0.110279	2.13786	0.0325278	0.286545
55731	FAM222B	-0.721635	0.114134	-2.13605	0.0326754	0.286966
5378	PMS1	-0.707884	0.109826	-2.13604	0.032676	0.286966
5710	PSMD4	0.707034	0.109609	2.13559	0.0327132	0.286966
6749	SSRP1	-0.894892	0.175612	-2.13547	0.0327228	0.286966
1200	TPP1	-0.702764	0.108305	-2.13543	0.0327262	0.286966
54832	VPS13C	-0.888325	0.173161	-2.13475	0.0327812	0.286966
5994	RFXAP	-0.714859	0.112137	-2.13475	0.0327818	0.286966
2584	GALK1	-0.797303	0.139626	-2.13373	0.0328645	0.287432
10219	KLRG1	-0.889771	0.174236	-2.13162	0.0330384	0.28864
54496	PRMT7	-0.988031	0.214939	-2.13115	0.033077	0.28864
2934	GSN	-1.08229	0.258008	-2.13072	0.0331121	0.28864
6904	TBCD	-1.27589	0.358606	-2.13061	0.0331212	0.28864
266727	MDGA1	-0.700834	0.108275	-2.12986	0.0331833	0.288923
4478	MSN	-0.99553	0.218663	-2.12896	0.0332578	0.289313
6752	SSTR2	0.702195	0.108958	2.1273	0.0333951	0.290201
7205	TRIP6	-0.967479	0.206893	-2.12701	0.0334194	0.290201
249	ALPL	0.874462	0.16921	2.12582	0.033518	0.290648
3587	IL10RA	0.978445	0.211888	2.12561	0.0335359	0.290648
6480	ST6GAL1	-1.13035	0.282863	-2.12531	0.0335604	0.290648
25816	TNFAIP8	0.805135	0.143742	2.12362	0.0337021	0.291207
84342	COG8	-1.16602	0.30159	-2.12324	0.033734	0.291207
6146	RPL22	-1.2548	0.349318	-2.12308	0.0337475	0.291207
126272	EID2B	0.719845	0.114977	2.12292	0.0337608	0.291207
2027	ENO3	0.840323	0.156708	2.12276	0.0337744	0.291207
80194	TMEM134	-1.01757	0.230005	-2.12176	0.0338579	0.291556
6199	RPS6KB2	-1.2632	0.354583	-2.12134	0.0338928	0.291556
6446	SGK1	-0.697066	0.10799	-2.1212	0.0339046	0.291556
83463	MXD3	-0.699334	0.108741	-2.12074	0.0339435	0.291633
10535	RNASEH2A	-1.32141	0.388643	-2.11965	0.0340358	0.292168
54210	TREM1	1.27076	0.35965	2.11897	0.0340934	0.292305
3184	HNRNPD	-1.15689	0.298154	-2.1187	0.0341155	0.292305
6389	SDHA	-1.05802	0.249443	-2.11839	0.0341418	0.292305
10681	GNB5	-0.893103	0.17781	-2.11799	0.0341762	0.292343
51428	DDX41	-1.05071	0.246303	-2.11714	0.0342479	0.292699
11101	ATE1	1.08348	0.262181	2.11602	0.0343435	0.293259
57168	ASPHD2	1.41776	0.449379	2.11493	0.0344362	0.293422
29099	COMMD9	-0.780166	0.1361	-2.11474	0.0344519	0.293422
3059	HCLS1	-1.1641	0.303076	-2.11454	0.0344694	0.293422
3198	HOXA1	1.22307	0.334608	2.11438	0.034483	0.293422
10437	IFI30	-0.698221	0.109108	-2.11381	0.0345318	0.29358
65980	BRD9	-1.17406	0.308804	-2.11276	0.0346213	0.294085
3916	LAMP1	-0.967038	0.209743	-2.11154	0.0347255	0.294713
83759	RBM4B	-0.785213	0.138453	-2.11026	0.034836	0.295262
84171	LOXL4	-0.696274	0.108887	-2.11005	0.0348543	0.295262
57473	ZNF512B	-0.9485	0.202124	-2.10974	0.0348811	0.295262
4783	NFIL3	1.86866	0.785288	2.10871	0.0349696	0.295754
1069	CETN2	-0.976084	0.214607	-2.107	0.0351173	0.296713
7421	VDR	1.12943	0.287421	2.1067	0.0351439	0.296713
54963	UCKL1	-0.986157	0.219248	-2.1061	0.035196	0.296896
8804	CREG1	0.691703	0.107902	2.10574	0.0352268	0.296898
51397	COMMD10	-1.32903	0.398485	-2.10538	0.0352583	0.296907
342667	STAC2	-0.687709	0.106821	-2.10415	0.0353654	0.297552
114787	GPRIN1	1.12195	0.284628	2.10299	0.035467	0.29815
23291	FBXW11	-1.32435	0.397165	-2.10144	0.0356026	0.299031
128637	TBC1D20	-0.69439	0.109307	-2.10029	0.0357032	0.299513
5565	PRKAB2	-0.986816	0.2208	-2.10008	0.0357214	0.299513
9924	PAN2	-0.692381	0.10892	-2.09793	0.035911	0.300634
80820	EEPD1	-1.37644	0.430487	-2.09787	0.0359168	0.300634
734	OSGIN2	1.40788	0.451038	2.09633	0.036053	0.301145
966	CD59	-1.29488	0.381602	-2.09615	0.0360686	0.301145
79879	CCDC134	0.693387	0.109494	2.09547	0.0361295	0.301145
6241	RRM2	-0.934036	0.198715	-2.09531	0.0361433	0.301145
63906	GPATCH3	0.863003	0.169647	2.09526	0.0361476	0.301145
81562	LMAN2L	-0.940297	0.201431	-2.09509	0.0361634	0.301145
152926	PPM1K	0.717802	0.117455	2.09445	0.0362202	0.301186
145773	FAM81A	-0.689475	0.108384	-2.09428	0.0362347	0.301186
23603	CORO1C	-0.93468	0.199248	-2.09395	0.0362645	0.301186
23369	PUM2	-0.692823	0.109506	-2.09364	0.0362919	0.301186
10579	TACC2	-0.686367	0.107635	-2.09209	0.0364309	0.302082
79671	NLRX1	-1.1095	0.28141	-2.0915	0.0364833	0.302259
27063	ANKRD1	1.21738	0.33969	2.08874	0.0367308	0.304051
27086	FOXP1	-0.685284	0.107719	-2.08798	0.0368	0.304365
1604	CD55	1.4346	0.472386	2.08728	0.0368624	0.304438
6614	SIGLEC1	1.19045	0.32533	2.08712	0.0368769	0.304438
10594	PRPF8	-1.08359	0.269627	-2.08681	0.0369055	0.304438
8826	IQGAP1	-1.11369	0.284941	-2.08635	0.0369466	0.304438
124961	ZFP3	-1.00492	0.232046	-2.08615	0.036965	0.304438
55293	UEVLD	0.683878	0.107511	2.08571	0.0370052	0.304511
51330	TNFRSF12A	-1.01636	0.237824	-2.08411	0.0371499	0.305097
8467	SMARCA5	0.699228	0.112601	2.08376	0.0371821	0.305097
79830	ZMYM1	-0.72959	0.122598	-2.08371	0.0371865	0.305097
79663	HSPBAP1	1.639	0.618803	2.08354	0.0372016	0.305097
91010	FMNL3	1.06686	0.262573	2.082	0.0373421	0.305813
83931	STK40	-0.684702	0.108164	-2.0819	0.0373517	0.305813
832	CAPZB	-1.69983	0.667912	-2.07991	0.0375336	0.307044
25813	SAMM50	-1.44318	0.48174	-2.07929	0.037591	0.307256
9477	MED20	-0.895111	0.185509	-2.07823	0.0376878	0.30759
55094	GPATCH1	-0.684651	0.108568	-2.07787	0.0377217	0.30759
5795	PTPRJ	0.708198	0.116208	2.07748	0.0377575	0.30759
51143	DYNC1LI1	0.67839	0.106695	2.07686	0.0378141	0.30759
89122	TRIM4	-0.781862	0.141751	-2.07667	0.0378324	0.30759
29927	SEC61A1	-1.22829	0.349851	-2.07664	0.0378349	0.30759
57488	ESYT2	-1.0432	0.252547	-2.07585	0.0379075	0.30759
79038	ZFYVE21	-1.26905	0.373991	-2.07514	0.0379732	0.30759
22974	TPX2	-0.679594	0.107299	-2.07468	0.0380161	0.30759
84085	FBXO30	-0.948593	0.209111	-2.07439	0.0380426	0.30759
1427	CRYGS	-0.741919	0.127988	-2.07383	0.0380953	0.30759
4208	MEF2C	-1.65643	0.638061	-2.07368	0.0381094	0.30759
55313	CPPED1	-0.985205	0.225789	-2.07336	0.0381384	0.30759
126820	WDR63	0.905526	0.190748	2.07334	0.0381403	0.30759
23397	NCAPH	-0.976302	0.221742	-2.07329	0.0381453	0.30759
8573	CASK	0.932611	0.202351	2.07323	0.0381507	0.30759
89890	KBTBD6	-0.67887	0.107256	-2.07289	0.0381823	0.30759
84250	SLF1	-0.766493	0.13679	-2.07243	0.0382249	0.30759
9918	NCAPD2	-0.733198	0.12523	-2.07189	0.0382756	0.30759
57506	MAVS	-0.679076	0.10744	-2.07174	0.0382895	0.30759
4665	NAB2	-0.811558	0.153459	-2.07168	0.0382948	0.30759
2068	ERCC2	-0.681982	0.10844	-2.07099	0.0383597	0.307624
54769	DIRAS2	1.08315	0.273546	2.07096	0.0383622	0.307624
79623	GALNT14	-1.81514	0.76859	-2.07044	0.0384115	0.307766
50619	DEF6	-1.04599	0.255582	-2.06901	0.0385454	0.308256
85457	CIPC	-1.27003	0.376804	-2.06897	0.0385485	0.308256
81567	TXNDC5	-1.20703	0.340419	-2.06877	0.0385676	0.308256
23039	XPO7	-1.13451	0.300979	-2.06795	0.0386445	0.308367
163732	CITED4	0.682449	0.108908	2.06795	0.0386448	0.308367
7584	ZNF35	-0.873546	0.17854	-2.06737	0.0386991	0.308462
54749	EPDR1	-0.994668	0.231558	-2.06704	0.0387307	0.308462
55016	MARCH1	0.803184	0.151018	2.06681	0.0387517	0.308462
122416	ANKRD9	-0.924324	0.200519	-2.06417	0.0390012	0.309167
6280	S100A9	1.09232	0.280091	2.06396	0.0390218	0.309167
6455	SH3GL1	-1.21232	0.345044	-2.06386	0.0390315	0.309167
10424	PGRMC2	-0.96321	0.217823	-2.06381	0.039036	0.309167
1892	ECHS1	-1.32457	0.411937	-2.06376	0.0390401	0.309167
55762	ZNF701	1.12755	0.298554	2.0636	0.0390556	0.309167
64788	LMF1	-0.940547	0.207811	-2.06322	0.0390913	0.309167
9567	GTPBP1	1.36248	0.436093	2.06319	0.0390941	0.309167
9646	CTR9	-0.778573	0.142525	-2.06231	0.0391782	0.309581
5982	RFC2	-1.09471	0.281971	-2.06157	0.0392491	0.309632
94005	PIGS	-0.967759	0.220372	-2.06153	0.0392529	0.309632
2762	GMDS	-1.1883	0.332351	-2.06124	0.03928	0.309632
79084	WDR77	-1.40568	0.466046	-2.05908	0.0394866	0.310752
6891	TAP2	1.2911	0.393198	2.05899	0.039495	0.310752
51091	SEPSECS	0.868026	0.177769	2.05875	0.0395178	0.310752
27294	DHDH	-0.897383	0.190131	-2.05803	0.0395873	0.31088
4258	MGST2	-1.17848	0.327951	-2.05787	0.0396029	0.31088
92999	ZBTB47	-1.13594	0.304881	-2.05727	0.0396607	0.31088
10667	FARS2	-1.11853	0.295608	-2.05726	0.0396617	0.31088
79695	GALNT12	-1.66731	0.657193	-2.0567	0.0397152	0.310995
51321	AMZ2	-0.676386	0.108183	-2.05644	0.0397402	0.310995
5018	OXA1L	-0.788809	0.147221	-2.05583	0.0397988	0.311204
2203	FBP1	-1.39942	0.463698	-2.05509	0.0398699	0.31151
64781	CERK	-1.83252	0.796207	-2.05369	0.0400055	0.311597
526	ATP6V1B2	-1.38383	0.454094	-2.05358	0.0400167	0.311597
5217	PFN2	0.910425	0.196632	2.05313	0.0400598	0.311597
55223	TRIM62	0.945019	0.211914	2.05287	0.0400854	0.311597
8797	TNFRSF10A	0.67287	0.107434	2.05286	0.0400858	0.311597
51174	TUBD1	0.711771	0.120244	2.05262	0.0401093	0.311597
5330	PLCB2	-1.16871	0.324244	-2.05244	0.0401271	0.311597
3563	IL3RA	1.59118	0.601118	2.05229	0.0401411	0.311597
5601	MAPK9	-0.753771	0.134934	-2.05201	0.0401689	0.311597
51082	POLR1D	-0.672787	0.10762	-2.05084	0.040283	0.312233
2054	STX2	-0.680294	0.110099	-2.05024	0.0403412	0.312436
3664	IRF6	1.04251	0.258796	2.04928	0.0404347	0.312911
8792	TNFRSF11A	-2.07513	1.02659	-2.04808	0.0405519	0.313569
54438	GFOD1	-0.98699	0.232735	-2.04589	0.0407672	0.314063
57617	VPS18	-1.0916	0.28472	-2.04577	0.0407794	0.314063
51477	ISYNA1	-1.23765	0.366017	-2.04572	0.0407837	0.314063
7553	ZNF7	-0.666563	0.106169	-2.0457	0.0407858	0.314063
79643	CHMP6	-0.837666	0.167706	-2.04549	0.0408069	0.314063
55668	GPATCH2L	-1.07756	0.277523	-2.04546	0.0408092	0.314063
5395	PMS2	-0.672755	0.10826	-2.04466	0.0408879	0.314327
94241	TP53INP1	-0.672732	0.108275	-2.04446	0.0409079	0.314327
7077	TIMP2	-1.10857	0.294146	-2.044	0.0409534	0.314383
56254	RNF20	-1.04474	0.261315	-2.04373	0.0409799	0.314383
10130	PDIA6	-1.42436	0.486099	-2.04294	0.041058	0.314735
1314	COPA	-1.19233	0.340845	-2.04229	0.0411225	0.314981
169355	IDO2	1.85446	0.824951	2.04175	0.0411761	0.315144
79696	ZC2HC1C	-0.697223	0.11666	-2.04132	0.0412191	0.315226
10287	RGS19	-1.03101	0.25524	-2.04074	0.0412769	0.315334
342035	GLDN	0.674765	0.10935	2.04053	0.041298	0.315334
285237	C3orf38	0.667523	0.107115	2.03958	0.0413924	0.315808
5931	RBBP7	-1.47765	0.525269	-2.03883	0.0414669	0.315959
163882	CNST	-0.670998	0.108324	-2.03873	0.0414771	0.315959
9262	STK17B	0.682257	0.112148	2.03729	0.0416212	0.316809
6599	SMARCC1	-1.00556	0.243712	-2.0369	0.0416604	0.31686
2764	GMFB	-1.18215	0.336979	-2.03644	0.0417062	0.316932
26074	CFAP61	-0.68146	0.112016	-2.0361	0.0417403	0.316932
2217	FCGRT	-1.03919	0.26056	-2.03583	0.0417675	0.316932
84179	SLC49A3	-1.24562	0.374831	-2.03454	0.0418969	0.317666
3759	KCNJ2	0.675677	0.11038	2.03374	0.0419781	0.317888
22827	PUF60	-1.14983	0.319694	-2.03361	0.0419913	0.317888
8540	AGPS	-1.01508	0.249349	-2.03281	0.0420721	0.318252
8536	CAMK1	-0.981864	0.233435	-2.03221	0.0421326	0.318462
81618	ITM2C	-0.671916	0.109419	-2.03128	0.0422267	0.318927
90853	SPOCD1	-1.06157	0.273418	-2.03017	0.0423389	0.319526
6929	TCF3	-0.667452	0.108273	-2.02843	0.0425167	0.320619
29998	BICRA	1.28935	0.404322	2.02772	0.0425892	0.320738
10797	MTHFD2	1.2836	0.40081	2.02751	0.0426108	0.320738
5297	PI4KA	-1.19485	0.347366	-2.02731	0.0426311	0.320738
7097	TLR2	0.770804	0.144644	2.02672	0.0426907	0.320761
54841	BIVM	-0.847127	0.174771	-2.02635	0.0427293	0.320761
2475	MTOR	-0.936423	0.213732	-2.02552	0.0428135	0.320761
203259	FAM219A	0.663835	0.107419	2.02544	0.0428225	0.320761
8338	HIST2H2AC	1.5001	0.548554	2.0254	0.0428265	0.320761
10260	DENND4A	0.66658	0.10835	2.02506	0.0428613	0.320761
5896	RAG1	-0.746657	0.135951	-2.02503	0.0428646	0.320761
53373	TPCN1	-1.18617	0.34361	-2.02355	0.0430164	0.321411
200895	DHFR2	1.23113	0.370158	2.02354	0.0430175	0.321411
54778	RNF111	-1.21227	0.359033	-2.02318	0.043055	0.321431
1512	CTSH	1.03536	0.262062	2.02251	0.0431235	0.321431
6346	CCL1	1.75898	0.756731	2.02204	0.0431722	0.321431
10458	BAIAP2	-1.3297	0.432571	-2.02173	0.0432042	0.321431
81554	RCC1L	-1.11086	0.301962	-2.02154	0.0432237	0.321431
84193	SETD3	-1.1785	0.340123	-2.02074	0.0433068	0.321431
9902	MRC2	-1.24009	0.376842	-2.02011	0.0433722	0.321431
4289	MKLN1	-0.667432	0.109188	-2.01985	0.0433986	0.321431
83939	EIF2A	-0.868979	0.185115	-2.01971	0.0434135	0.321431
54828	BCAS3	-0.666444	0.108933	-2.01922	0.043464	0.321431
55623	THUMPD1	0.664025	0.108147	2.01919	0.0434679	0.321431
4000	LMNA	-1.41867	0.493717	-2.01902	0.0434847	0.321431
387032	ZKSCAN4	-0.709033	0.123333	-2.01896	0.0434914	0.321431
162	AP1B1	-1.04651	0.26868	-2.01895	0.0434922	0.321431
3074	HEXB	-0.852755	0.17844	-2.01873	0.0435151	0.321431
84188	FAR1	-0.668006	0.109652	-2.01731	0.0436634	0.322283
6609	SMPD1	-1.18501	0.345228	-2.01683	0.0437137	0.322409
51225	ABI3	-0.954563	0.224086	-2.01649	0.0437484	0.322421
93611	FBXO44	0.895505	0.197349	2.01582	0.0438191	0.322698
283149	BCL9L	1.05551	0.274532	2.0145	0.0439571	0.32347
3927	LASP1	-1.19565	0.353184	-2.01189	0.044232	0.323886
5476	CTSA	-0.658173	0.107035	-2.01177	0.0442447	0.323886
11264	PXMP4	-1.07176	0.283894	-2.01149	0.0442733	0.323886
22924	MAPRE3	1.13077	0.316121	2.01117	0.0443072	0.323886
6009	RHEB	0.663057	0.108707	2.01105	0.0443206	0.323886
1075	CTSC	-0.666336	0.109826	-2.01067	0.0443605	0.323886
55748	CNDP2	-1.37293	0.466273	-2.01062	0.0443657	0.323886
116983	ACAP3	-0.658449	0.107308	-2.01005	0.0444257	0.323886
2921	CXCL3	0.661361	0.108265	2.00999	0.0444325	0.323886
55148	UBR7	-0.884231	0.193595	-2.00964	0.0444689	0.323886
25831	HECTD1	-0.664995	0.109501	-2.0096	0.0444734	0.323886
9654	TTLL4	-0.827182	0.169446	-2.00949	0.0444851	0.323886
84260	TCHP	-0.657829	0.107174	-2.00941	0.044494	0.323886
55652	SLC48A1	-1.08396	0.291049	-2.00924	0.044512	0.323886
25941	TPGS2	-1.55614	0.599845	-2.00923	0.0445123	0.323886
91392	ZNF502	-1.06246	0.279871	-2.00833	0.0446082	0.324342
8225	GTPBP6	-1.17446	0.342413	-2.00708	0.044741	0.32462
8943	AP3D1	-0.868845	0.187443	-2.00682	0.044769	0.32462
8260	NAA10	-1.24722	0.386254	-2.00681	0.0447701	0.32462
10516	FBLN5	-1.27825	0.405748	-2.00672	0.0447797	0.32462
3566	IL4R	0.65992	0.108237	2.00588	0.0448695	0.325029
80324	PUS1	-0.859385	0.183909	-2.00394	0.045076	0.326165
79902	NUP85	-1.25569	0.392702	-2.00378	0.0450933	0.326165
22820	COPG1	-0.727695	0.131959	-2.00323	0.0451529	0.326247
26259	FBXW8	-1.20814	0.363787	-2.00305	0.0451717	0.326247
4780	NFE2L2	0.658508	0.108177	2.00213	0.0452704	0.326587
84932	RAB2B	0.658814	0.108327	2.00168	0.0453194	0.326587
51226	COPZ2	-0.906225	0.205017	-2.00143	0.0453459	0.326587
376267	RAB15	-0.655497	0.107293	-2.00117	0.0453739	0.326587
3425	IDUA	-0.900884	0.20273	-2.00083	0.0454106	0.326587
80148	PQLC1	-1.22572	0.375435	-2.00044	0.045453	0.326587
55529	PIP4P2	-0.777741	0.151155	-2.00043	0.0454534	0.326587
29842	TFCP2L1	-0.655925	0.107567	-1.99993	0.0455074	0.326735
4172	MCM3	-1.447	0.524062	-1.99884	0.045626	0.327237
54494	C11orf71	1.1344	0.322146	1.99866	0.0456446	0.327237
79917	MAGIX	0.704311	0.124296	1.99773	0.045746	0.327632
85440	DOCK7	-1.1547	0.334155	-1.99754	0.0457669	0.327632
327	APEH	-1.15812	0.336289	-1.99709	0.0458156	0.32774
10170	DHRS9	-1.16316	0.339472	-1.99636	0.0458953	0.328069
148362	BROX	0.767847	0.147995	1.99595	0.0459389	0.32814
1777	DNASE2	-0.886444	0.197546	-1.99442	0.0461058	0.329091
10019	SH2B3	-1.03899	0.271533	-1.99388	0.0461649	0.329272
83856	FSD1L	1.17296	0.346188	1.99354	0.0462021	0.329295
221955	DAGLB	-0.771231	0.149909	-1.99191	0.0463809	0.330328
10463	SLC30A9	-0.654064	0.107953	-1.99069	0.0465153	0.331044
1291	COL6A1	-1.11151	0.31191	-1.9902	0.0465684	0.331057
5910	RAP1GDS1	-1.85945	0.873551	-1.98948	0.0466478	0.331057
10540	DCTN2	-1.01269	0.259122	-1.9894	0.0466567	0.331057
2671	GFER	0.656277	0.108882	1.98888	0.0467141	0.331057
57157	PHTF2	-0.994298	0.250021	-1.98851	0.046755	0.331057
50813	COPS7A	-1.27968	0.414248	-1.98825	0.0467843	0.331057
3655	ITGA6	-0.795222	0.160014	-1.98797	0.046815	0.331057
10726	NUDC	-1.49448	0.565169	-1.98793	0.0468196	0.331057
816	CAMK2B	-0.681736	0.117659	-1.98749	0.0468684	0.331057
83478	ARHGAP24	1.26707	0.406459	1.98744	0.0468737	0.331057
8853	ASAP2	0.780235	0.154146	1.98728	0.0468909	0.331057
2193	FARSA	-1.17103	0.347624	-1.98615	0.0470169	0.331355
9159	PCSK7	-1.4733	0.550364	-1.98593	0.0470406	0.331355
66008	TRAK2	-0.656547	0.109305	-1.98585	0.0470502	0.331355
27242	TNFRSF21	-1.02952	0.268812	-1.98568	0.0470693	0.331355
83746	L3MBTL2	-0.742745	0.140095	-1.9844	0.0472117	0.331879
10360	NPM3	-0.785065	0.156635	-1.98363	0.0472971	0.331879
55860	ACTR10	-0.674843	0.115761	-1.98345	0.0473167	0.331879
4815	NINJ2	-0.947773	0.228359	-1.98333	0.0473304	0.331879
133015	PACRGL	0.674096	0.115556	1.98302	0.0473655	0.331879
57695	USP37	-0.649658	0.107332	-1.98299	0.0473684	0.331879
55909	BIN3	-0.932646	0.221231	-1.98287	0.0473821	0.331879
84517	ACTRT3	1.41991	0.51332	1.98183	0.0474986	0.332416
5681	PSKH1	-0.898099	0.205493	-1.98119	0.0475704	0.332416
9588	PRDX6	-1.43527	0.52515	-1.98058	0.0476386	0.332416
10552	ARPC1A	-0.89979	0.206479	-1.98017	0.0476839	0.332416
9061	PAPSS1	-1.02855	0.269978	-1.97953	0.0477561	0.332416
10494	STK25	-1.06191	0.287829	-1.97934	0.0477777	0.332416
8848	TSC22D1	0.737726	0.13892	1.9793	0.0477818	0.332416
55972	SLC25A40	0.989973	0.250187	1.9792	0.047793	0.332416
148641	SLC35F3	-0.652905	0.108824	-1.97919	0.0477945	0.332416
1240	CMKLR1	0.987097	0.248751	1.97914	0.0477999	0.332416
10399	RACK1	-0.650549	0.10808	-1.97882	0.0478363	0.332432
64422	ATG3	1.16417	0.346528	1.97763	0.0479702	0.333124
3017	HIST1H2BD	1.34771	0.465257	1.97583	0.0481737	0.334079
6277	S100A6	-0.666555	0.113838	-1.97557	0.0482031	0.334079
5827	PXMP2	-0.654069	0.10962	-1.97551	0.0482106	0.334079
79939	SLC35E1	-0.801018	0.164584	-1.97446	0.0483292	0.334663
58513	EPS15L1	-1.24652	0.398994	-1.97341	0.0484492	0.335256
5607	MAP2K5	-0.643103	0.106258	-1.97288	0.0485093	0.335434
302	ANXA2	-1.30014	0.43463	-1.97211	0.0485975	0.335664
23181	DIP2A	-0.64579	0.10731	-1.97139	0.0486798	0.335664
84340	GFM2	-1.02545	0.270584	-1.97134	0.0486848	0.335664
10156	RASA4	-0.980862	0.24761	-1.97117	0.0487043	0.335664
55224	ETNK2	-1.16935	0.351949	-1.97108	0.0487149	0.335664
9124	PDLIM1	0.723531	0.134791	1.97073	0.0487551	0.335704
22879	MON1B	1.2736	0.417854	1.97025	0.0488097	0.335843
51678	MPP6	-0.928704	0.222675	-1.96807	0.0490596	0.337145
1475	CSTA	1.76969	0.808618	1.968	0.0490682	0.337145
11183	MAP4K5	-0.794897	0.163253	-1.96734	0.0491437	0.337426
11273	ATXN2L	-0.889362	0.204806	-1.9652	0.0493908	0.338884
7846	TUBA1A	-1.9368	0.971789	-1.96471	0.0494476	0.339035
26580	BSCL2	-0.983458	0.250695	-1.96419	0.0495083	0.339212
93621	MRFAP1	-0.774078	0.155387	-1.96371	0.0495635	0.339351
604	BCL6	0.993651	0.256214	1.96305	0.0496398	0.339636
27352	SGSM3	-1.0531	0.288122	-1.96192	0.0497722	0.340302
284131	ENDOV	-0.642693	0.107367	-1.96141	0.0498308	0.340464
1656	DDX6	-0.801204	0.167058	-1.96024	0.0499675	0.341027
51218	GLRX5	-0.927528	0.223921	-1.96011	0.0499832	0.341027
10227	MFSD10	-1.59792	0.665007	-1.95948	0.0500562	0.341125
23432	GPR161	-0.951735	0.235935	-1.95939	0.0500676	0.341125
54149	C21orf91	1.07349	0.300336	1.95882	0.0501337	0.341337
81790	RNF170	-0.677772	0.119783	-1.95833	0.0501914	0.34149
26149	ZNF658	-0.64058	0.107146	-1.95697	0.0503505	0.342334
221927	BRAT1	-1.14846	0.344689	-1.95615	0.0504476	0.342755
55738	ARFGAP1	-1.39177	0.506474	-1.95564	0.050508	0.342927
79960	JADE1	-0.947331	0.234832	-1.95489	0.0505955	0.343101
79036	KXD1	-1.1591	0.351639	-1.95466	0.0506233	0.343101
94101	ORMDL1	0.640077	0.107246	1.95452	0.0506393	0.343101
2175	FANCA	-0.642121	0.108029	-1.95365	0.0507431	0.343362
54495	TMX3	-1.0114	0.268025	-1.9536	0.0507484	0.343362
10383	TUBB4B	-2.06142	1.11419	-1.95293	0.0508276	0.343659
3269	HRH1	0.745565	0.145868	1.95212	0.0509241	0.343953
283316	CD163L1	-1.74317	0.797505	-1.95197	0.0509416	0.343953
307	ANXA4	-0.756213	0.150309	-1.95053	0.0511136	0.344495
890	CCNA2	-0.64549	0.10955	-1.95022	0.0511503	0.344495
55192	DNAJC17	-0.81849	0.17615	-1.95017	0.0511562	0.344495
388341	LRRC75A	-0.994961	0.260312	-1.95011	0.0511633	0.344495
129285	PPP1R21	-0.689791	0.12522	-1.94931	0.0512588	0.344792
262	AMD1	-1.0811	0.307738	-1.94883	0.0513155	0.344792
30009	TBX21	0.640097	0.107942	1.94827	0.0513822	0.344792
11237	RNF24	2.1096	1.1725	1.94824	0.0513861	0.344792
25829	TMEM184B	-0.775943	0.158653	-1.94808	0.0514058	0.344792
80152	CENPT	0.638283	0.1074	1.94765	0.0514564	0.344792
285362	SUMF1	-0.646029	0.110061	-1.94731	0.0514974	0.344792
10856	RUVBL2	-1.40828	0.523083	-1.94717	0.0515142	0.344792
602	BCL3	1.06202	0.297658	1.94659	0.0515844	0.344792
51652	CHMP3	-0.842697	0.187458	-1.94634	0.0516136	0.344792
25820	ARIH1	0.874329	0.201852	1.94607	0.0516467	0.344792
79658	ARHGAP10	-1.45884	0.561977	-1.94602	0.051652	0.344792
56940	DUSP22	-0.661061	0.11541	-1.94589	0.0516676	0.344792
51700	CYB5R2	0.660527	0.115272	1.94549	0.0517163	0.344882
3182	HNRNPAB	-1.43632	0.54526	-1.94514	0.0517585	0.344927
49856	WRAP73	0.63978	0.10824	1.94463	0.0518195	0.345098
6449	SGTA	-1.08449	0.311325	-1.94366	0.0519368	0.345642
23635	SSBP2	-0.632585	0.106069	-1.94234	0.0520965	0.346091
90861	JPT2	-1.2259	0.398393	-1.94222	0.0521103	0.346091
55830	GLT8D1	-0.732313	0.142167	-1.94222	0.0521107	0.346091
10133	OPTN	0.631018	0.105625	1.94159	0.0521869	0.346096
51312	SLC25A37	1.01547	0.27359	1.94142	0.0522079	0.346096
64754	SMYD3	-0.76878	0.156821	-1.94133	0.0522182	0.346096
79019	CENPM	-0.763629	0.154879	-1.94038	0.0523336	0.346573
56938	ARNTL2	0.639592	0.108676	1.94015	0.0523612	0.346573
55661	DDX27	-0.898022	0.214349	-1.93966	0.052421	0.346733
7805	LAPTM5	-1.17966	0.370513	-1.93801	0.0526217	0.347565
2037	EPB41L2	-1.30465	0.453265	-1.93784	0.0526422	0.347565
6155	RPL27	-0.643615	0.110364	-1.93737	0.0527005	0.347565
140706	CCM2L	2.72767	1.98247	1.93726	0.0527137	0.347565
9670	IPO13	-0.69018	0.126973	-1.9369	0.0527581	0.347565
9086	EIF1AY	0.657674	0.115297	1.93687	0.0527608	0.347565
1385	CREB1	0.633545	0.107043	1.93642	0.0528165	0.347625
11180	WDR6	-0.710658	0.134714	-1.93622	0.0528413	0.347625
63826	SRR	-0.633989	0.10738	-1.93473	0.0530237	0.348099
3134	HLA-F	1.17439	0.368485	1.93464	0.053034	0.348099
79792	GSDMD	0.73274	0.143546	1.93399	0.0531145	0.348099
51175	TUBE1	1.47909	0.584972	1.93386	0.0531299	0.348099
1534	CYB561	-0.828242	0.183439	-1.9338	0.0531382	0.348099
5631	PRPS1	-1.96464	1.03222	-1.93373	0.0531458	0.348099
8763	CD164	-1.02197	0.279402	-1.93342	0.053185	0.348099
4793	NFKBIB	1.01366	0.27502	1.93291	0.0532476	0.348099
1454	CSNK1E	-0.630788	0.106532	-1.9326	0.0532849	0.348099
81627	TRMT1L	1.03838	0.288889	1.93192	0.053369	0.348099
3609	ILF3	-1.33484	0.47745	-1.93181	0.0533833	0.348099
85456	TNKS1BP1	1.1096	0.329937	1.93176	0.0533896	0.348099
27075	TSPAN13	-0.827982	0.183728	-1.93167	0.0534002	0.348099
2783	GNB2	-1.2387	0.411257	-1.93156	0.0534135	0.348099
3428	IFI16	0.633914	0.10788	1.93001	0.0536054	0.349116
23586	DDX58	0.933	0.234074	1.92843	0.0538011	0.349949
115330	GPR146	-0.634742	0.108343	-1.9284	0.0538052	0.349949
9091	PIGQ	-0.857719	0.198037	-1.9274	0.0539301	0.350528
9168	TMSB10	0.634439	0.108407	1.92691	0.0539908	0.350593
56929	FEM1C	-0.631438	0.107403	-1.92674	0.0540121	0.350593
84516	DCTN5	-1.50406	0.609842	-1.926	0.0541042	0.350674
6136	RPL12	-0.630833	0.107283	-1.92597	0.0541085	0.350674
55625	ZDHHC7	-1.12495	0.341269	-1.92568	0.0541438	0.350674
27339	PRPF19	-1.21422	0.397678	-1.92546	0.0541723	0.350674
9619	ABCG1	0.979742	0.259113	1.92472	0.0542648	0.350674
56898	BDH2	-0.634228	0.108607	-1.92449	0.0542932	0.350674
6195	RPS6KA1	-1.04299	0.293775	-1.9243	0.0543169	0.350674
121506	ERP27	-1.38412	0.517515	-1.92404	0.0543498	0.350674
55361	PI4K2A	-1.02863	0.285855	-1.92393	0.0543638	0.350674
10724	MGEA5	-0.832411	0.187237	-1.92372	0.0543897	0.350674
5239	PGM5	-0.845304	0.193132	-1.92347	0.0544206	0.350674
5965	RECQL	-0.74129	0.148607	-1.92295	0.054486	0.350864
252983	STXBP4	-0.629726	0.107351	-1.92198	0.0546087	0.351102
51433	ANAPC5	-1.24135	0.41722	-1.92181	0.0546296	0.351102
23191	CYFIP1	-1.69427	0.777232	-1.9218	0.0546312	0.351102
159091	FAM122C	1.06614	0.307945	1.92122	0.0547043	0.351115
6811	STX5	0.628814	0.107126	1.92121	0.0547052	0.351115
151963	MB21D2	0.973722	0.257049	1.92055	0.054788	0.351415
131566	DCBLD2	-0.746018	0.151039	-1.91958	0.0549116	0.351959
54874	FNBP1L	-0.912872	0.226219	-1.91931	0.054945	0.351959
9138	ARHGEF1	0.713559	0.13828	1.91889	0.0549986	0.35207
83608	C18orf21	1.04968	0.299538	1.91793	0.0551199	0.352615
79622	SNRNP25	-1.46208	0.581411	-1.91747	0.0551783	0.352757
23657	SLC7A11	0.97017	0.256201	1.91671	0.0552744	0.353046
60526	LDAH	-0.907896	0.224406	-1.91654	0.055296	0.353046
1786	DNMT1	-0.953878	0.247931	-1.9157	0.0554032	0.353499
5775	PTPN4	-0.631703	0.108786	-1.91526	0.0554599	0.353558
8795	TNFRSF10B	0.628002	0.107537	1.91506	0.0554849	0.353558
51659	GINS2	-1.16969	0.37322	-1.91464	0.0555382	0.353666
51526	OSER1	0.626245	0.107035	1.91418	0.0555975	0.353812
366	AQP9	0.922765	0.232611	1.91327	0.0557136	0.354134
157657	C8orf37	0.709765	0.137629	1.9132	0.0557227	0.354134
81926	ABHD17A	-1.38669	0.525553	-1.9128	0.0557733	0.354134
60485	SAV1	1.0151	0.281681	1.91263	0.0557955	0.354134
23399	CTDNEP1	-0.785721	0.168809	-1.91236	0.0558299	0.354134
266747	RGL4	-0.631033	0.108963	-1.91167	0.0559191	0.354259
2029	ENSA	-1.0764	0.317056	-1.91164	0.0559222	0.354259
56172	ANKH	-0.870481	0.207543	-1.91075	0.0560361	0.354561
4774	NFIA	-0.838453	0.19266	-1.91022	0.0561052	0.354561
51474	LIMA1	-1.45884	0.583666	-1.90952	0.0561946	0.354561
79738	BBS10	-0.716574	0.140828	-1.90948	0.0561996	0.354561
112483	SAT2	-0.645655	0.114339	-1.90943	0.0562067	0.354561
57706	DENND1A	0.622734	0.106409	1.90903	0.0562578	0.354561
56904	SH3GLB2	-0.771446	0.163324	-1.90889	0.0562762	0.354561
83706	FERMT3	-1.10685	0.336242	-1.9088	0.0562877	0.354561
7045	TGFBI	-1.02159	0.28646	-1.90873	0.0562975	0.354561
27296	TP53TG5	0.687423	0.1298	1.90804	0.0563863	0.354692
23002	DAAM1	-0.633073	0.110091	-1.908	0.056391	0.354692
83879	CDCA7	-1.29541	0.461331	-1.90721	0.0564928	0.355103
54491	OTULINL	-0.631369	0.109658	-1.90661	0.0565705	0.355362
10295	BCKDK	-0.909142	0.227479	-1.90617	0.0566286	0.355451
55009	C19orf24	-1.23683	0.421115	-1.90594	0.0566576	0.355451
1176	AP3S1	-0.911923	0.229403	-1.90396	0.0569148	0.356835
10776	ARPP19	-0.870812	0.209348	-1.90322	0.0570114	0.357107
85363	TRIM5	0.630901	0.109907	1.90304	0.0570354	0.357107
6643	SNX2	-0.775578	0.166145	-1.90275	0.0570729	0.357107
29907	SNX15	0.903933	0.225746	1.90251	0.0571049	0.357107
586	BCAT1	-1.35859	0.51094	-1.90065	0.0573472	0.358393
84888	SPPL2A	0.82958	0.1907	1.89969	0.0574737	0.358909
10682	EBP	-1.29115	0.462052	-1.89946	0.0575035	0.358909
8720	MBTPS1	0.625048	0.108427	1.89821	0.0576686	0.359588
27130	INVS	0.806973	0.180755	1.89808	0.0576861	0.359588
5154	PDGFA	0.832098	0.192535	1.89635	0.0579131	0.360654
10462	CLEC10A	-0.621594	0.107458	-1.89622	0.0579312	0.360654
9775	EIF4A3	-1.15343	0.370162	-1.89582	0.0579841	0.360753
160760	PPTC7	1.02363	0.291781	1.89503	0.0580887	0.361077
784	CACNB3	-0.618598	0.106583	-1.89481	0.058118	0.361077
22884	WDR37	-0.899332	0.225348	-1.8945	0.0581593	0.361077
23463	ICMT	-0.6245	0.108718	-1.89401	0.0582239	0.361077
51398	WDR83OS	-0.851009	0.201923	-1.89383	0.0582472	0.361077
387509	GPR153	0.645877	0.11632	1.89375	0.0582586	0.361077
51603	METTL13	-1.17766	0.387409	-1.89205	0.0584838	0.362243
9546	APBA3	1.62158	0.73476	1.89176	0.0585229	0.362254
51338	MS4A4A	-1.14686	0.367667	-1.89139	0.0585721	0.362329
6397	SEC14L1	-1.42751	0.570062	-1.89068	0.0586673	0.362338
55022	PID1	-0.827541	0.191637	-1.89038	0.0587068	0.362338
55599	RNPC3	0.621679	0.108162	1.89029	0.0587195	0.362338
5163	PDK1	-0.622652	0.108504	-1.89027	0.0587223	0.362338
4802	NFYC	-0.870241	0.212012	-1.88999	0.0587598	0.36234
168537	GIMAP7	-0.934065	0.244469	-1.88915	0.0588722	0.362803
1464	CSPG4	-1.20756	0.408953	-1.88831	0.0589844	0.36312
170463	SSBP4	-0.94437	0.250141	-1.88821	0.0589982	0.36312
9901	SRGAP3	-1.56564	0.688129	-1.88737	0.0591101	0.36358
55258	THNSL2	1.16012	0.378318	1.88615	0.0592751	0.364364
27072	VPS41	-1.45556	0.595846	-1.88566	0.0593403	0.364535
10949	HNRNPA0	-1.3377	0.504563	-1.88322	0.059671	0.365506
54554	WDR5B	0.803192	0.181905	1.8832	0.0596726	0.365506
284406	ZFP82	-0.614908	0.106631	-1.88308	0.0596896	0.365506
6382	SDC1	-1.07989	0.328876	-1.88306	0.0596917	0.365506
10859	LILRB1	1.09311	0.337046	1.88286	0.0597188	0.365506
4850	CNOT4	0.796801	0.179117	1.8827	0.0597409	0.365506
25914	RTTN	-0.615656	0.10695	-1.88255	0.059761	0.365506
55249	YY1AP1	-0.804562	0.182736	-1.88212	0.0598194	0.365634
5887	RAD23B	-1.5323	0.663128	-1.88168	0.059879	0.365769
127933	UHMK1	-0.944345	0.251964	-1.88131	0.0599292	0.365846
1312	COMT	-1.1287	0.360227	-1.88058	0.0600297	0.36623
80233	FAAP100	-0.792395	0.177837	-1.87902	0.0602418	0.367294
10960	LMAN2	-0.913986	0.236704	-1.87861	0.0602977	0.367316
7879	RAB7A	-1.13677	0.366228	-1.87844	0.0603207	0.367316
253982	ASPHD1	-0.765671	0.166248	-1.87787	0.0603995	0.367565
56894	AGPAT3	0.614832	0.107273	1.87721	0.0604897	0.367633
83449	PMFBP1	-1.13998	0.368796	-1.87718	0.0604939	0.367633
3703	STT3A	-0.773875	0.169993	-1.87696	0.0605238	0.367633
55334	SLC39A9	0.731721	0.152049	1.87652	0.0605833	0.367765
8315	BRAP	0.615736	0.107783	1.87551	0.0607219	0.367986
9053	MAP7	-0.943159	0.252988	-1.87515	0.0607725	0.367986
6035	RNASE1	-1.1789	0.395349	-1.87493	0.060802	0.367986
83854	ANGPTL6	-0.77961	0.172899	-1.87492	0.0608044	0.367986
6451	SH3BGRL	-0.864924	0.212817	-1.87489	0.0608084	0.367986
11056	DDX52	1.1641	0.385708	1.87439	0.0608761	0.368166
10478	SLC25A17	-1.17394	0.392852	-1.87297	0.0610719	0.368796
9555	H2AFY	-0.934108	0.248769	-1.87283	0.0610918	0.368796
10755	GIPC1	-0.612934	0.107112	-1.87282	0.0610937	0.368796
23762	OSBP2	-0.60866	0.105665	-1.87245	0.0611447	0.368875
11169	WDHD1	-0.676466	0.130601	-1.87185	0.0612269	0.369003
84958	SYTL1	-0.691247	0.136387	-1.87175	0.0612417	0.369003
5158	PDE6B	-0.618277	0.109181	-1.87115	0.0613237	0.36912
7781	SLC30A3	-1.15464	0.380835	-1.87101	0.0613431	0.36912
200316	APOBEC3F	0.988273	0.279087	1.87071	0.0613848	0.36912
51510	CHMP5	1.10334	0.348076	1.87014	0.0614642	0.36912
54985	HCFC1R1	-0.892645	0.227855	-1.87003	0.0614793	0.36912
8318	CDC45	-1.17709	0.396291	-1.86983	0.061508	0.36912
7307	U2AF1	-0.840986	0.202319	-1.86969	0.0615263	0.36912
80725	SRCIN1	0.7396	0.156584	1.86906	0.0616149	0.369424
162239	ZFP1	0.907587	0.235936	1.86849	0.0616932	0.369666
81543	LRRC3	-0.610642	0.106859	-1.86802	0.0617589	0.369832
10124	ARL4A	1.41489	0.574009	1.86751	0.0618297	0.369908
10238	DCAF7	-0.781102	0.175013	-1.86712	0.0618848	0.369908
10575	CCT4	-1.30602	0.489282	-1.86712	0.0618855	0.369908
4067	LYN	0.623376	0.111566	1.86632	0.0619973	0.370349
10971	YWHAQ	-1.10493	0.350767	-1.86563	0.0620934	0.370473
22905	EPN2	-1.64968	0.782105	-1.86538	0.062128	0.370473
2651	GCNT2	0.610398	0.107079	1.86535	0.062132	0.370473
51560	RAB6B	-1.30842	0.492808	-1.86384	0.0623439	0.371474
1846	DUSP4	0.799198	0.183907	1.86361	0.0623761	0.371474
55568	GALNT10	0.6706	0.129544	1.86318	0.0624371	0.371609
718	C3	0.990294	0.282667	1.86263	0.0625141	0.371824
10625	IVNS1ABP	-0.88053	0.2236	-1.86212	0.0625857	0.371824
79443	FYCO1	-0.907991	0.237811	-1.86194	0.0626114	0.371824
5577	PRKAR2B	0.610497	0.107519	1.86184	0.0626258	0.371824
26012	NSMF	-0.742308	0.159061	-1.86124	0.0627107	0.372101
10640	EXOC5	0.889533	0.228624	1.86038	0.062832	0.37221
64135	IFIH1	1.07283	0.332629	1.86016	0.0628628	0.37221
9897	WASHC5	-1.07341	0.333031	-1.86004	0.06288	0.37221
4627	MYH9	-1.22325	0.43251	-1.86002	0.0628823	0.37221
51028	VPS36	-1.0001	0.28923	-1.85962	0.0629399	0.37221
80304	WDCP	-1.16754	0.394234	-1.85949	0.0629582	0.37221
207	AKT1	-0.799192	0.18489	-1.85863	0.0630789	0.372673
10312	TCIRG1	-1.36107	0.536397	-1.85839	0.063113	0.372673
56912	IFT46	-0.60834	0.107241	-1.85766	0.0632172	0.373062
5150	PDE7A	0.605473	0.106339	1.85673	0.0633502	0.37362
4297	KMT2A	-0.611332	0.108461	-1.85627	0.0634154	0.373779
56672	AKIP1	-0.83348	0.201761	-1.85557	0.0635155	0.374142
9015	TAF1A	0.774033	0.174166	1.85472	0.0636365	0.374629
9677	PPIP5K1	-0.606156	0.106919	-1.85377	0.0637714	0.375041
65258	MPPE1	-0.753065	0.16507	-1.85353	0.063807	0.375041
4350	MPG	-0.706343	0.145239	-1.85342	0.0638221	0.375041
30851	TAX1BP3	-0.902453	0.237152	-1.85315	0.0638606	0.375041
24137	KIF4A	-0.602371	0.105734	-1.8525	0.0639543	0.375366
8303	SNN	-0.793573	0.183819	-1.85094	0.0641783	0.376454
23048	FNBP1	-0.71951	0.151198	-1.85039	0.064257	0.376688
23451	SF3B1	-0.615506	0.110755	-1.84948	0.0643883	0.377231
84307	ZNF397	0.817825	0.195821	1.84812	0.0645849	0.378155
7465	WEE1	-1.54031	0.694904	-1.84776	0.0646375	0.378236
55536	CDCA7L	-1.28918	0.487239	-1.84689	0.0647624	0.37874
80223	RAB11FIP1	-1.07651	0.340065	-1.84602	0.0648894	0.379255
23245	ASTN2	-0.762245	0.170611	-1.8454	0.0649789	0.37955
53826	FXYD6	-0.659356	0.127795	-1.84443	0.0651199	0.379866
8342	HIST1H2BM	-0.600499	0.106036	-1.8441	0.0651683	0.379866
997	CDC34	-0.651596	0.124887	-1.84382	0.065209	0.379866
81037	CLPTM1L	-1.44208	0.611724	-1.84379	0.0652133	0.379866
29097	CNIH4	1.36756	0.550195	1.84369	0.0652286	0.379866
23065	EMC1	-0.994486	0.291036	-1.84343	0.0652669	0.379866
6916	TBXAS1	-0.938548	0.259299	-1.84313	0.0653103	0.379891
9097	USP14	-0.608961	0.109288	-1.84206	0.0654667	0.380574
5213	PFKM	-0.915349	0.247486	-1.83997	0.0657722	0.382122
114790	STK11IP	-0.955978	0.27012	-1.83937	0.0658605	0.382407
51116	MRPS2	-0.926478	0.253837	-1.8389	0.0659304	0.382585
7347	UCHL3	-0.959293	0.272358	-1.83815	0.0660401	0.382814
9117	SEC22C	-0.600957	0.106899	-1.83805	0.0660555	0.382814
5566	PRKACA	-0.858892	0.218407	-1.83783	0.0660877	0.382814
1429	CRYZ	-0.606628	0.109044	-1.83705	0.066202	0.383131
170384	FUT11	-0.609747	0.110184	-1.83692	0.0662212	0.383131
29965	CDIP1	-0.911413	0.246344	-1.8363	0.0663128	0.383317
208	AKT2	-0.822716	0.200758	-1.83617	0.066332	0.383317
122953	JDP2	-1.14397	0.388264	-1.8359	0.0663718	0.38332
645	BLVRB	-0.90742	0.244664	-1.83452	0.0665763	0.384273
83451	ABHD11	-1.00925	0.303041	-1.83337	0.0667478	0.384735
8148	TAF15	-1.13606	0.384069	-1.83314	0.0667818	0.384735
64116	SLC39A8	1.99524	1.18497	1.83291	0.0668166	0.384735
166968	MIER3	-0.673998	0.135325	-1.83219	0.0669237	0.384735
1029	CDKN2A	-0.986235	0.289834	-1.83191	0.0669641	0.384735
79866	BORA	0.597978	0.106554	1.83189	0.0669673	0.384735
5257	PHKB	-0.81946	0.20015	-1.83168	0.0669988	0.384735
84376	HOOK3	-0.902183	0.242625	-1.83158	0.0670135	0.384735
3675	ITGA3	-1.47587	0.649411	-1.83142	0.0670377	0.384735
89781	HPS4	-0.622792	0.115662	-1.83125	0.0670637	0.384735
3693	ITGB5	-1.56657	0.732145	-1.83084	0.0671239	0.384735
112724	RDH13	-1.06493	0.338343	-1.8308	0.0671303	0.384735
55954	ZMAT5	-0.702389	0.147395	-1.82952	0.067322	0.384817
51068	NMD3	-0.733954	0.16094	-1.82952	0.0673223	0.384817
4738	NEDD8	-1.20813	0.436096	-1.82946	0.0673304	0.384817
26499	PLEK2	-1.2888	0.496297	-1.82943	0.0673356	0.384817
9825	SPATA2	0.94449	0.266919	1.82813	0.0675297	0.384817
2937	GSS	-0.851253	0.21686	-1.82797	0.0675537	0.384817
54739	XAF1	2.45428	1.80293	1.82783	0.0675751	0.384817
54700	RRN3	-0.601464	0.108303	-1.82764	0.0676043	0.384817
5286	PIK3C2A	-0.977856	0.286293	-1.82755	0.067617	0.384817
79581	SLC52A2	-0.96018	0.276097	-1.82735	0.0676469	0.384817
23394	ADNP	-0.836969	0.209812	-1.82723	0.0676649	0.384817
84451	MAP3K21	-0.725434	0.157637	-1.82713	0.0676806	0.384817
11285	B4GALT7	-1.07233	0.344463	-1.82708	0.0676877	0.384817
54926	UBE2R2	-0.59557	0.106284	-1.82683	0.0677251	0.384817
7133	TNFRSF1B	0.938945	0.264193	1.82675	0.0677369	0.384817
3192	HNRNPU	-0.895303	0.240325	-1.82629	0.0678059	0.384984
2622	GAS8	-0.787079	0.185791	-1.82602	0.0678468	0.384992
151188	ARL6IP6	-0.597724	0.107274	-1.82496	0.0680067	0.385671
9063	PIAS2	-0.595252	0.106434	-1.82457	0.0680653	0.385671
10376	TUBA1B	-1.4576	0.638288	-1.82444	0.0680853	0.385671
29801	ZDHHC8	-0.737543	0.163561	-1.82368	0.0682012	0.386104
8676	STX11	1.41686	0.604512	1.82232	0.0684071	0.387044
3931	LCAT	-0.59487	0.106723	-1.82093	0.0686179	0.387632
11334	TUSC2	-0.722658	0.157503	-1.82091	0.0686204	0.387632
9917	FAM20B	-0.783878	0.185332	-1.82085	0.0686303	0.387632
54332	GDAP1	0.701958	0.148743	1.82009	0.0687457	0.388022
1650	DDOST	-0.92781	0.259956	-1.81974	0.0687988	0.388022
8479	HIRIP3	-0.970071	0.284218	-1.81961	0.0688188	0.388022
51085	MLXIPL	-0.81678	0.201626	-1.81899	0.0689122	0.388231
80230	RUFY1	-0.851356	0.2191	-1.81882	0.0689389	0.388231
3718	JAK3	1.80445	0.984517	1.81858	0.0689755	0.388231
2036	EPB41L1	-0.977145	0.288957	-1.81778	0.0690972	0.388692
9179	AP4M1	-0.711724	0.153352	-1.81747	0.0691455	0.388739
3093	UBE2K	0.597764	0.108269	1.81668	0.0692661	0.389192
1729	DIAPH1	-0.995276	0.300269	-1.8163	0.0693242	0.389265
5797	PTPRM	-1.09354	0.362581	-1.81607	0.069359	0.389265
481	ATP1B1	-1.08759	0.359257	-1.81453	0.0695967	0.390295
29985	SLC39A3	-0.597675	0.108513	-1.81436	0.0696225	0.390295
120224	TMEM45B	-1.22972	0.459789	-1.81354	0.0697485	0.390316
26100	WIPI2	-0.780409	0.18518	-1.81353	0.0697495	0.390316
89796	NAV1	0.694857	0.146867	1.81315	0.0698093	0.390316
151827	LRRC34	-0.600566	0.10972	-1.81308	0.0698189	0.390316
11080	DNAJB4	0.777476	0.183946	1.81277	0.0698677	0.390316
4215	MAP3K3	-0.792229	0.191001	-1.81273	0.0698735	0.390316
9610	RIN1	0.828716	0.209117	1.81222	0.0699519	0.390316
84418	CYSTM1	-0.849645	0.219908	-1.81183	0.0700123	0.390316
51284	TLR7	-0.91596	0.255609	-1.81171	0.0700311	0.390316
64063	PRSS22	-0.92211	0.25911	-1.81151	0.0700619	0.390316
9128	PRPF4	-1.22632	0.458294	-1.81148	0.0700671	0.390316
3631	INPP4A	-0.813806	0.201963	-1.81086	0.0701625	0.390625
92840	REEP6	-1.08214	0.357235	-1.81053	0.0702135	0.390686
23224	SYNE2	-0.594993	0.108133	-1.80939	0.0703901	0.391255
7078	TIMP3	-1.3291	0.539597	-1.80935	0.0703962	0.391255
64419	MTMR14	-0.670004	0.137189	-1.80892	0.0704639	0.391408
51133	KCTD3	-0.677177	0.140221	-1.8084	0.0705437	0.391628
22921	MSRB2	-0.598221	0.109502	-1.8078	0.0706379	0.391765
197257	LDHD	-1.15533	0.408454	-1.80773	0.0706487	0.391765
9994	CASP8AP2	0.66722	0.136275	1.80743	0.0706955	0.391801
79817	MOB3B	-0.589973	0.106637	-1.80667	0.070814	0.392235
26270	FBXO6	1.05816	0.343236	1.80615	0.0708946	0.39235
135228	CD109	-1.46415	0.657244	-1.80602	0.0709153	0.39235
54982	CLN6	-1.17815	0.425912	-1.80527	0.0710329	0.392728
10522	DEAF1	-0.666292	0.136252	-1.80507	0.0710642	0.392728
7474	WNT5A	0.841884	0.217665	1.80451	0.0711519	0.392989
57337	SENP7	-0.591737	0.107585	-1.80407	0.0712207	0.393146
8031	NCOA4	0.591123	0.107431	1.80348	0.0713122	0.393428
713	C1QB	0.587432	0.106145	1.80305	0.0713796	0.393578
91949	COG7	-0.918699	0.260217	-1.80096	0.0717085	0.395139
6498	SKIL	1.31863	0.536221	1.80074	0.0717439	0.395139
79612	NAA16	-1.11236	0.381898	-1.8	0.0718609	0.39556
3065	HDAC1	-1.47783	0.674528	-1.79939	0.071957	0.395865
54584	GNB1L	-0.943205	0.274854	-1.7991	0.0720027	0.395893
10577	NPC2	-0.881427	0.240119	-1.79876	0.072057	0.395968
57674	RNF213	0.597792	0.110593	1.79757	0.0722455	0.396445
22955	SCMH1	-1.44099	0.642685	-1.79747	0.0722605	0.396445
26123	TCTN3	-1.55042	0.744035	-1.79743	0.0722673	0.396445
6535	SLC6A8	-0.687127	0.14618	-1.79718	0.0723065	0.396445
6711	SPTBN1	-0.984488	0.300229	-1.79673	0.0723779	0.396477
7011	TEP1	-0.914818	0.259291	-1.79656	0.072406	0.396477
5937	RBMS1	-1.0185	0.32168	-1.79576	0.072533	0.396477
28990	ASTE1	-0.592848	0.109006	-1.79564	0.0725519	0.396477
8453	CUL2	-0.586684	0.106761	-1.79555	0.0725654	0.396477
83989	FAM172A	-1.57913	0.773568	-1.79543	0.0725858	0.396477
55665	URGCP	-0.768823	0.18338	-1.79535	0.0725973	0.396477
10333	TLR6	0.592279	0.108903	1.79476	0.0726923	0.396774
64285	RHBDF1	-1.02392	0.325623	-1.79435	0.0727576	0.396908
4591	TRIM37	-0.919243	0.262576	-1.79392	0.0728264	0.397061
3635	INPP5D	-1.17833	0.4317	-1.79339	0.0729106	0.397297
3707	ITPKB	-1.1707	0.426827	-1.79192	0.0731452	0.398133
80832	APOL4	0.64468	0.129435	1.79192	0.0731456	0.398133
51171	HSD17B14	-0.907911	0.25704	-1.79078	0.0733284	0.398669
128240	NAXE	-0.796749	0.19796	-1.79074	0.0733346	0.398669
2745	GLRX	1.04912	0.343304	1.79054	0.0733668	0.398669
80314	EPC1	0.772261	0.18622	1.78958	0.0735216	0.399225
5303	PIN4	-1.49645	0.699376	-1.7894	0.0735511	0.399225
353	APRT	-1.17981	0.435241	-1.78833	0.0737226	0.399933
29085	PHPT1	-0.980533	0.300865	-1.78762	0.0738366	0.400328
2729	GCLC	-1.23424	0.477236	-1.78663	0.0739981	0.400981
6015	RING1	-0.626066	0.122946	-1.78552	0.0741776	0.40173
51566	ARMCX3	-0.582447	0.106491	-1.78484	0.0742868	0.402075
10572	SIVA1	-0.589228	0.109013	-1.78462	0.0743238	0.402075
10935	PRDX3	-0.586575	0.10815	-1.78365	0.0744801	0.402697
10010	TANK	0.592057	0.110298	1.7827	0.0746348	0.403309
9801	MRPL19	0.583726	0.107247	1.78244	0.074677	0.403314
8045	RASSF7	-0.655559	0.13541	-1.7815	0.0748309	0.403921
10175	CNIH1	-0.580145	0.106109	-1.78099	0.0749148	0.403946
23335	WDR7	-0.585388	0.108079	-1.78063	0.0749736	0.403946
4313	MMP2	0.974433	0.299509	1.78052	0.0749906	0.403946
9984	THOC1	-0.619189	0.120973	-1.78025	0.0750358	0.403946
28952	CCDC22	-0.687291	0.149153	-1.77961	0.0751394	0.403946
143279	HECTD2	-0.644877	0.131317	-1.77958	0.075145	0.403946
123920	CMTM3	-0.745662	0.175579	-1.77953	0.0751528	0.403946
65986	ZBTB10	0.860786	0.234017	1.77939	0.0751753	0.403946
29108	PYCARD	-0.803795	0.204102	-1.77919	0.0752086	0.403946
22929	SEPHS1	-0.976663	0.301796	-1.77782	0.0754333	0.404929
56674	TMEM9B	-0.827541	0.216806	-1.77727	0.0755231	0.405063
64421	DCLRE1C	-0.716968	0.162844	-1.7767	0.0756175	0.405063
5095	PCCA	-1.44728	0.663662	-1.77656	0.0756403	0.405063
64065	PERP	-1.15375	0.421854	-1.77636	0.0756744	0.405063
5886	RAD23A	0.581621	0.107232	1.77614	0.0757091	0.405063
90268	OTULIN	-0.577675	0.105803	-1.77597	0.0757381	0.405063
54852	PAQR5	-0.581645	0.10727	-1.7759	0.0757493	0.405063
22803	XRN2	-0.753071	0.179923	-1.77538	0.0758348	0.405292
147184	TMEM99	-0.736078	0.171974	-1.77498	0.0759019	0.405292
5930	RBBP6	0.578072	0.106095	1.77474	0.0759413	0.405292
9939	RBM8A	-0.795054	0.200713	-1.77463	0.0759584	0.405292
4946	OAZ1	-0.586209	0.1092	-1.77395	0.0760715	0.405673
5770	PTPN1	1.1147	0.395059	1.77348	0.0761498	0.405869
9653	HS2ST1	-1.00087	0.318677	-1.77298	0.0762328	0.406088
53407	STX18	-0.574376	0.105025	-1.77235	0.0763357	0.406112
85301	COL27A1	-1.04286	0.346431	-1.77182	0.0764246	0.406112
80149	ZC3H12A	1.07962	0.371661	1.77091	0.0765755	0.406112
5355	PLP2	-0.692674	0.153	-1.77086	0.0765844	0.406112
65125	WNK1	-1.27389	0.517916	-1.77012	0.0767079	0.406112
6001	RGS10	-0.742649	0.176079	-1.76982	0.0767567	0.406112
22919	MAPRE1	-0.718248	0.164737	-1.76962	0.0767912	0.406112
11154	AP4S1	1.01607	0.329691	1.76958	0.0767979	0.406112
9456	HOMER1	0.574282	0.105327	1.76952	0.0768077	0.406112
54993	ZSCAN2	-0.839715	0.225214	-1.76944	0.0768213	0.406112
79053	ALG8	-1.33968	0.573452	-1.7691	0.0768769	0.406112
7385	UQCRC2	-0.953272	0.29046	-1.76878	0.0769307	0.406112
9859	CEP170	-0.871116	0.24262	-1.76853	0.0769719	0.406112
79577	CDC73	-0.577685	0.106706	-1.76847	0.0769831	0.406112
64792	IFT22	-0.866031	0.239897	-1.76816	0.0770346	0.406112
54585	LZTFL1	-0.581038	0.108012	-1.76794	0.0770703	0.406112
54802	TRIT1	-0.576356	0.106288	-1.76787	0.0770832	0.406112
5595	MAPK3	-0.976655	0.305243	-1.76774	0.0771043	0.406112
4173	MCM4	-1.18883	0.45234	-1.76762	0.0771247	0.406112
55181	SMG8	0.583976	0.109168	1.76745	0.0771532	0.406112
203328	SUSD3	-0.578612	0.107216	-1.76709	0.0772135	0.406112
5639	PRRG2	1.45629	0.679459	1.76672	0.0772758	0.406112
55793	MINDY1	-1.1656	0.4353	-1.76667	0.0772838	0.406112
2773	GNAI3	-1.02094	0.334033	-1.76647	0.0773164	0.406112
10548	TM9SF1	-0.808267	0.209363	-1.76646	0.0773182	0.406112
29894	CPSF1	-0.651277	0.135935	-1.76645	0.077321	0.406112
7779	SLC30A1	0.820442	0.215906	1.76569	0.0774474	0.406557
353497	POLN	0.764985	0.18788	1.76487	0.0775856	0.406883
7464	CORO2A	-0.838671	0.225884	-1.76461	0.0776295	0.406883
55591	VEZT	0.577	0.106923	1.76458	0.0776347	0.406883
56606	SLC2A9	-0.690867	0.153408	-1.76388	0.0777517	0.407156
127396	ZNF684	1.35621	0.591246	1.76377	0.0777704	0.407156
81501	DCSTAMP	-1.25806	0.509389	-1.76269	0.077953	0.407884
126119	JOSD2	0.728334	0.170819	1.76223	0.0780306	0.407884
2548	GAA	-0.728488	0.170897	-1.7622	0.0780352	0.407884
7185	TRAF1	1.23961	0.495008	1.7619	0.0780869	0.407936
11103	KRR1	0.645689	0.134469	1.76081	0.0782706	0.408677
2720	GLB1	-0.759754	0.186573	-1.75893	0.0785891	0.41012
4267	CD99	-0.885651	0.253614	-1.75864	0.0786395	0.410139
79876	UBA5	-0.722676	0.168906	-1.75841	0.078677	0.410139
6773	STAT2	1.12969	0.413565	1.75665	0.0789772	0.411484
9766	SUSD6	0.913298	0.271169	1.75385	0.0794561	0.413577
51172	NAGPA	-0.805907	0.211159	-1.7538	0.0794648	0.413577
79140	CCDC28B	1.41677	0.652874	1.75341	0.0795317	0.413577
26511	CHIC2	0.578066	0.108743	1.75298	0.0796059	0.413577
5597	MAPK6	-0.644296	0.135097	-1.75292	0.0796155	0.413577
10308	ZNF267	-0.583997	0.111026	-1.75266	0.0796602	0.413577
7982	ST7	-0.644905	0.135407	-1.75257	0.079676	0.413577
8322	FZD4	0.935133	0.284832	1.75218	0.0797427	0.413702
51441	YTHDF2	-0.975995	0.31041	-1.75178	0.0798116	0.413839
24138	IFIT5	0.868896	0.24616	1.75129	0.0798952	0.414052
79736	TEFM	0.638435	0.13297	1.75082	0.0799776	0.414056
338442	HCAR2	1.2895	0.542462	1.7508	0.0799809	0.414056
3109	HLA-DMB	-0.894763	0.26136	-1.7502	0.0800831	0.414365
27284	SULT1B1	1.04916	0.359766	1.74917	0.0802612	0.414824
6509	SLC1A4	-1.43322	0.67144	-1.74908	0.0802778	0.414824
149951	COMMD7	-0.885774	0.256502	-1.74895	0.0802995	0.414824
8674	VAMP4	0.914148	0.273368	1.74841	0.0803937	0.415026
8665	EIF3F	-0.900678	0.265424	-1.74823	0.0804239	0.415026
3636	INPPL1	-1.10172	0.397331	-1.74781	0.0804969	0.415183
55074	OXR1	-1.08305	0.384129	-1.74747	0.0805554	0.415265
56931	DUS3L	-1.41037	0.651626	-1.74717	0.0806081	0.415317
374819	LRRC37A3	-0.571675	0.107112	-1.74675	0.0806807	0.415471
3604	TNFRSF9	0.925384	0.280897	1.74602	0.0808083	0.415909
10763	NES	-0.964907	0.305548	-1.7456	0.0808798	0.416057
27102	EIF2AK1	-0.944034	0.292811	-1.74459	0.0810555	0.416741
219	ALDH1B1	-1.07525	0.380055	-1.74416	0.0811307	0.416907
161742	SPRED1	-0.780524	0.200446	-1.74336	0.0812704	0.417111
4734	NEDD4	-0.566872	0.105777	-1.74297	0.0813395	0.417111
51251	NT5C3A	0.702631	0.162521	1.7429	0.0813511	0.417111
84317	CCDC115	1.15866	0.441951	1.74288	0.0813545	0.417111
6319	SCD	-0.568166	0.106297	-1.74267	0.0813919	0.417111
79026	AHNAK	-0.891339	0.261676	-1.74245	0.0814291	0.417111
10657	KHDRBS1	-1.06057	0.370627	-1.74209	0.0814929	0.417111
8648	NCOA1	0.574953	0.108938	1.74198	0.0815128	0.417111
23683	PRKD3	-0.567239	0.10609	-1.74152	0.0815926	0.417123
51314	NME8	0.858578	0.243154	1.74116	0.0816555	0.417123
6143	RPL19	-0.577417	0.10999	-1.74106	0.0816736	0.417123
219654	ZCCHC24	-0.599949	0.118752	-1.74098	0.0816865	0.417123
2582	GALE	-0.987841	0.322289	-1.74006	0.0818484	0.417731
1965	EIF2S1	-1.15311	0.439529	-1.7393	0.0819812	0.41819
147837	ZNF563	0.680936	0.153459	1.73824	0.0821687	0.418641
2157	F8	1.12125	0.416131	1.73815	0.0821852	0.418641
7594	ZNF43	0.767844	0.195336	1.73733	0.0823294	0.418641
55958	KLHL9	-0.87219	0.252056	-1.73725	0.0823429	0.418641
3087	HHEX	-0.816842	0.221113	-1.73712	0.0823651	0.418641
79096	C11orf49	-0.797286	0.210665	-1.73707	0.0823742	0.418641
1594	CYP27B1	0.946136	0.296877	1.73646	0.0824822	0.418641
1716	DGUOK	0.566909	0.106588	1.73643	0.082487	0.418641
7534	YWHAZ	-1.12299	0.418334	-1.73625	0.0825195	0.418641
22838	RNF44	1.19465	0.473667	1.73581	0.0825968	0.418641
944	TNFSF8	-0.691943	0.158934	-1.73565	0.0826255	0.418641
394	ARHGAP5	-0.841266	0.234933	-1.73565	0.0826265	0.418641
84272	YIPF4	0.903026	0.270697	1.73564	0.0826281	0.418641
51005	AMDHD2	-1.14803	0.437665	-1.73533	0.0826816	0.418694
2539	G6PD	-1.62279	0.874978	-1.73485	0.0827665	0.418882
83941	TM2D1	-1.03412	0.355406	-1.73464	0.0828048	0.418882
51155	JPT1	-1.25564	0.524547	-1.7337	0.0829721	0.419511
51364	ZMYND10	-0.56317	0.105568	-1.73329	0.0830434	0.419519
115	ADCY9	-0.940575	0.294503	-1.7332	0.0830599	0.419519
5441	POLR2L	-1.38993	0.64503	-1.73063	0.0835178	0.420734
23548	TTC33	0.89893	0.269826	1.73055	0.0835326	0.420734
51374	ATRAID	-0.756348	0.191052	-1.7304	0.0835593	0.420734
3797	KIF3C	-1.25652	0.527418	-1.73019	0.0835968	0.420734
25842	ASF1A	0.675674	0.152604	1.72964	0.0836955	0.420734
1374	CPT1A	-0.739418	0.1828	-1.72942	0.0837334	0.420734
2956	MSH6	-0.777032	0.201917	-1.72923	0.0837685	0.420734
51561	IL23A	0.967922	0.313426	1.72891	0.0838247	0.420734
4071	TM4SF1	0.890374	0.265292	1.72866	0.0838693	0.420734
79585	CORO7	-1.32022	0.583346	-1.72856	0.0838884	0.420734
152687	ZNF595	0.61245	0.125576	1.72829	0.0839354	0.420734
8050	PDHX	0.788178	0.208022	1.72811	0.0839694	0.420734
3586	IL10	0.574714	0.110605	1.72808	0.0839742	0.420734
7538	ZFP36	-0.571625	0.109432	-1.72798	0.0839919	0.420734
84861	KLHL22	-1.09788	0.403682	-1.72797	0.0839945	0.420734
81034	SLC25A32	0.658146	0.145082	1.72789	0.084008	0.420734
116362	RBP7	-1.06211	0.377935	-1.72766	0.0840483	0.420734
65999	LRRC61	1.24094	0.516016	1.7275	0.0840778	0.420734
57095	PITHD1	-0.647725	0.140663	-1.72704	0.0841611	0.420935
87178	PNPT1	1.11053	0.413792	1.72639	0.0842767	0.421297
10544	PROCR	0.707542	0.168078	1.72583	0.0843786	0.421378
9486	CHST10	-1.19396	0.478634	-1.72579	0.0843851	0.421378
7286	TUFT1	-0.563925	0.1068	-1.72558	0.0844227	0.421378
26469	PTPN18	-0.647356	0.140871	-1.72477	0.0845684	0.421889
31	ACACA	-0.93136	0.291774	-1.72423	0.084667	0.422092
4598	MVK	-1.29983	0.568409	-1.72407	0.0846956	0.422092
57180	ACTR3B	0.564413	0.107332	1.72279	0.084927	0.422845
53335	BCL11A	1.03785	0.362932	1.72275	0.0849336	0.422845
8444	DYRK3	0.715098	0.172493	1.72179	0.0851079	0.423496
9462	RASAL2	0.560715	0.106141	1.72108	0.0852369	0.42372
51112	TRAPPC12	-0.801327	0.216784	-1.72106	0.0852398	0.42372
90313	TP53I13	-0.818463	0.226355	-1.7203	0.085378	0.424009
84312	BRMS1L	0.567917	0.108989	1.72026	0.0853849	0.424009
637	BID	0.917953	0.285006	1.71947	0.0855295	0.424201
80301	PLEKHO2	-0.910964	0.280714	-1.71937	0.0855473	0.424201
118987	PDZD8	1.05058	0.373372	1.71933	0.0855542	0.424201
5525	PPP2R5A	-1.21481	0.499451	-1.71894	0.0856251	0.424336
50	ACO2	-1.26772	0.544486	-1.71803	0.0857908	0.42448
83591	THAP2	0.688523	0.160624	1.71796	0.0858041	0.42448
55615	PRR5	-0.564453	0.107987	-1.71768	0.0858546	0.42448
146223	CMTM4	-1.10615	0.414746	-1.71761	0.0858684	0.42448
80700	UBXN6	-1.00771	0.344215	-1.71759	0.0858718	0.42448
6431	SRSF6	-1.18377	0.475531	-1.71663	0.0860464	0.425127
4861	NPAS1	-0.55723	0.105399	-1.71639	0.0860904	0.425129
54965	PIGX	0.824388	0.230766	1.71611	0.0861419	0.425167
22876	INPP5F	-0.561764	0.107188	-1.71585	0.0861888	0.425184
54951	COMMD8	-0.763099	0.197984	-1.71501	0.0863441	0.425338
254251	LCORL	0.608974	0.126101	1.7149	0.0863628	0.425338
22977	AKR7A3	-0.778574	0.206137	-1.71483	0.0863757	0.425338
5366	PMAIP1	1.03915	0.367255	1.71473	0.0863947	0.425338
4939	OAS2	1.71706	1.00332	1.71421	0.0864903	0.425447
84649	DGAT2	1.17826	0.472494	1.71413	0.0865042	0.425447
11014	KDELR2	-0.767627	0.200631	-1.71377	0.0865718	0.425565
55486	PARL	-0.961367	0.314934	-1.71309	0.0866962	0.425658
51386	EIF3L	-1.02673	0.359361	-1.71273	0.0867617	0.425658
84450	ZNF512	-0.557467	0.105954	-1.71262	0.0867829	0.425658
200081	TXLNA	-1.36647	0.636636	-1.71259	0.0867882	0.425658
4084	MXD1	1.42904	0.696459	1.71237	0.0868285	0.425658
2180	ACSL1	1.18597	0.479757	1.71224	0.086853	0.425658
9962	SLC23A2	-0.789978	0.212936	-1.71195	0.0869062	0.425676
51278	IER5	1.04863	0.375396	1.71151	0.0869878	0.425676
5168	ENPP2	2.09042	1.49205	1.71136	0.0870139	0.425676
10980	COPS6	-0.832222	0.236506	-1.71127	0.0870314	0.425676
9989	PPP4R1	-1.04577	0.374639	-1.70856	0.0875319	0.42791
2348	FOLR1	-0.559398	0.10735	-1.70733	0.0877598	0.428676
403	ARL3	-0.554533	0.10561	-1.70638	0.0879382	0.428676
114781	BTBD9	0.94544	0.307054	1.70619	0.0879734	0.428676
3930	LBR	-1.11181	0.424674	-1.70609	0.0879916	0.428676
11128	POLR3A	-1.298	0.578902	-1.70598	0.0880121	0.428676
11092	SPACA9	-1.12944	0.438482	-1.70565	0.0880741	0.428676
[truncated: 7,744 more rows]

## Sheet: M-LPS+IFNγvM0
Entrez	Gene	mu	mu_var	Z	Z_pval	Z_pvalBH
136	ADORA2B	-2.52481	0.227978	-5.28789	1.23734e-07	0.000555431
5198	PFAS	-2.45996	0.221113	-5.23145	1.68189e-07	0.000555431
7422	VEGFA	2.41145	0.222293	5.11464	3.14333e-07	0.000555431
7266	DNAJC7	2.39331	0.221409	5.08629	3.65142e-07	0.000555431
9536	PTGES	2.2799	0.205804	5.02561	5.01841e-07	0.000555431
22846	VASH1	-2.25605	0.20336	-5.00282	5.64974e-07	0.000555431
9945	GFPT2	2.22331	0.199717	4.975	6.52474e-07	0.000555431
79038	ZFYVE21	-2.26599	0.208315	-4.96476	6.87869e-07	0.000555431
1672	DEFB1	2.25911	0.207223	4.9627	6.95204e-07	0.000555431
222255	ATXN7L1	2.30412	0.216656	4.95017	7.41491e-07	0.000555431
29099	COMMD9	-2.20118	0.197841	-4.94878	7.46814e-07	0.000555431
6672	SP100	2.26455	0.20983	4.94365	7.66729e-07	0.000555431
51642	MRPL48	-2.16786	0.194909	-4.9104	9.08926e-07	0.000607792
6368	CCL23	2.54716	0.273639	4.86931	1.1199e-06	0.000648425
6484	ST3GAL4	2.16114	0.197293	4.86551	1.14164e-06	0.000648425
11006	LILRB4	2.14124	0.194378	4.85672	1.19347e-06	0.000648425
80023	NRSN2	2.17125	0.201416	4.83797	1.31175e-06	0.000670766
4824	NKX3-1	2.18015	0.205824	4.80549	1.54369e-06	0.000745124
3909	LAMA3	2.39166	0.248808	4.79477	1.62859e-06	0.000745124
516	ATP5MC1	-2.13128	0.200351	-4.7615	1.92161e-06	0.000835227
10342	TFG	2.13114	0.201895	4.74295	2.1063e-06	0.000871909
54982	CLN6	-2.07296	0.195034	-4.69393	2.68e-06	0.00103822
79056	PRRG4	2.05238	0.191671	4.68792	2.75999e-06	0.00103822
5329	PLAUR	2.06717	0.196817	4.65955	3.16894e-06	0.00103822
9546	APBA3	2.00083	0.184678	4.6559	3.22574e-06	0.00103822
7572	ZNF24	2.15641	0.215403	4.64627	3.37984e-06	0.00103822
5889	RAD51C	-1.98987	0.183651	-4.6433	3.42886e-06	0.00103822
23658	LSM5	-2.03805	0.192687	-4.6429	3.43557e-06	0.00103822
54942	FAM206A	-2.0403	0.193252	-4.64122	3.46351e-06	0.00103822
8832	CD84	-2.16832	0.219038	-4.63301	3.60391e-06	0.00104429
29988	SLC2A8	-2.69232	0.340695	-4.61258	3.97697e-06	0.00110686
4285	MIPEP	-1.99548	0.187567	-4.60755	4.07448e-06	0.00110686
24145	PANX1	3.15338	0.471112	4.59425	4.34318e-06	0.0011441
54360	CYTL1	-1.97934	0.188005	-4.56496	4.99599e-06	0.00127736
445347	TARP	2.30943	0.260249	4.527	5.98282e-06	0.00148596
11120	BTN2A1	1.95328	0.187777	4.50757	6.55754e-06	0.00154519
6788	STK3	1.96388	0.190022	4.50519	6.63128e-06	0.00154519
10195	ALG3	-1.91053	0.18097	-4.49108	7.08625e-06	0.00154519
5361	PLXNA1	-2.01717	0.202282	-4.48503	7.29042e-06	0.00154519
11221	DUSP10	1.92587	0.184918	4.47855	7.51506e-06	0.00154519
79932	KIAA0319L	1.94926	0.189771	4.4746	7.65544e-06	0.00154519
63910	SLC17A9	-2.1996	0.242305	-4.46851	7.87667e-06	0.00154519
8507	ENC1	-1.94333	0.189186	-4.46789	7.89946e-06	0.00154519
55621	TRMT1	-2.25335	0.254388	-4.46766	7.90802e-06	0.00154519
4706	NDUFAB1	-1.93393	0.187583	-4.46522	7.99882e-06	0.00154519
7051	TGM1	1.9121	0.184164	4.45562	8.365e-06	0.00154684
5816	PVALB	-1.8912	0.180209	-4.45502	8.38862e-06	0.00154684
5095	PCCA	-1.90645	0.183465	-4.45092	8.55031e-06	0.00154684
55759	WDR12	-1.9302	0.188495	-4.44584	8.75499e-06	0.00154684
10422	UBAC1	-2.52595	0.323899	-4.43833	9.06604e-06	0.00154684
22882	ZHX2	1.89357	0.182345	4.43439	9.23336e-06	0.00154684
5328	PLAU	-2.73845	0.382114	-4.43005	9.42114e-06	0.00154684
7327	UBE2G2	-1.85821	0.176241	-4.4263	9.58633e-06	0.00154684
2271	FH	-1.90635	0.185534	-4.42579	9.60878e-06	0.00154684
9832	JAKMIP2	-1.90851	0.187394	-4.40878	1.03956e-05	0.00164083
84900	RNFT2	-1.867	0.179624	-4.40517	1.05702e-05	0.00164083
10062	NR1H3	1.82861	0.172842	4.39841	1.09049e-05	0.00166309
10591	DNPH1	-2.63838	0.364561	-4.36971	1.24413e-05	0.00181988
522	ATP5PF	-1.88434	0.186051	-4.36862	1.25032e-05	0.00181988
79836	LONRF3	-1.86298	0.18194	-4.36762	1.2561e-05	0.00181988
51495	HACD3	-2.7688	0.406633	-4.342	1.41191e-05	0.00199551
55351	STK32B	-1.80581	0.173108	-4.34025	1.42323e-05	0.00199551
81030	ZBP1	1.84544	0.181782	4.32839	1.50206e-05	0.00206307
79084	WDR77	-1.83037	0.179027	-4.32593	1.51888e-05	0.00206307
57001	SDHAF3	-2.241	0.269746	-4.31483	1.59723e-05	0.00212297
4629	MYH11	4.52683	1.1017	4.31282	1.61183e-05	0.00212297
57140	RNPEPL1	-1.83436	0.181634	-4.30413	1.67642e-05	0.00217509
55652	SLC48A1	-2.7467	0.407886	-4.30073	1.7024e-05	0.00217632
133619	PRRC1	-1.80636	0.177781	-4.28413	1.83452e-05	0.00230596
57826	RAP2C	2.25449	0.277279	4.28144	1.85686e-05	0.00230596
4694	NDUFA1	-1.81887	0.181269	-4.27209	1.93649e-05	0.00237097
65990	FAM173A	-1.79591	0.177993	-4.25679	2.07383e-05	0.00250386
387893	KMT5A	-1.79228	0.177706	-4.25163	2.12216e-05	0.00252711
813	CALU	-1.75594	0.170988	-4.24645	2.17182e-05	0.00254055
63917	GALNT11	-1.80034	0.17992	-4.24439	2.19189e-05	0.00254055
9341	VAMP3	-1.83842	0.188196	-4.2378	2.25725e-05	0.00258187
56259	CTNNBL1	2.40541	0.322775	4.23389	2.29681e-05	0.00259301
79184	BRCC3	-1.78167	0.177494	-4.22897	2.34759e-05	0.0026091
8710	SERPINB7	4.45015	1.10851	4.22673	2.37109e-05	0.0026091
4809	SNU13	-1.79243	0.180821	-4.21519	2.4957e-05	0.00270286
1861	TOR1A	1.75427	0.173372	4.21314	2.51848e-05	0.00270286
27339	PRPF19	-1.80157	0.184003	-4.19991	2.67027e-05	0.00283081
7090	TLE3	-1.76824	0.179671	-4.1716	3.02467e-05	0.00313421
147912	SIX5	1.87424	0.201886	4.17131	3.02857e-05	0.00313421
55732	C1orf112	-1.97679	0.225007	-4.16737	3.08131e-05	0.00315127
4707	NDUFB1	-1.75359	0.177516	-4.16208	3.1536e-05	0.00318545
4277	MICB	2.21221	0.283147	4.15738	3.21916e-05	0.00318545
58477	SRPRB	-2.15919	0.269788	-4.15699	3.22466e-05	0.00318545
79672	FN3KRP	-1.74082	0.175846	-4.15133	3.30551e-05	0.00322863
64135	IFIH1	3.45233	0.692955	4.14725	3.36498e-05	0.0032502
1069	CETN2	-2.0054	0.234454	-4.14163	3.44841e-05	0.00326683
4242	MFNG	-2.05835	0.247069	-4.14104	3.45736e-05	0.00326683
54539	NDUFB11	-1.74127	0.177067	-4.13806	3.50252e-05	0.00327391
3012	HIST1H2AE	1.72384	0.173959	4.13308	3.57931e-05	0.00328103
79053	ALG8	-1.73468	0.176421	-4.12994	3.62852e-05	0.00328103
400506	KNOP1	-1.70508	0.170637	-4.12771	3.66401e-05	0.00328103
4192	MDK	1.73387	0.176491	4.12721	3.6719e-05	0.00328103
8396	PIP4K2B	-1.73365	0.17659	-4.12553	3.69884e-05	0.00328103
64130	LIN7B	-1.70563	0.171846	-4.11449	3.88037e-05	0.00340728
8900	CCNA1	1.70564	0.172271	4.10943	3.96634e-05	0.00344794
2203	FBP1	-2.27313	0.306808	-4.10384	4.06346e-05	0.00345284
6760	SS18	1.69184	0.170023	4.10303	4.07771e-05	0.00345284
4833	NME4	-2.35976	0.331027	-4.10143	4.10603e-05	0.00345284
8036	SHOC2	1.71816	0.175612	4.10004	4.13086e-05	0.00345284
9762	LZTS3	1.68179	0.169587	4.08391	4.42837e-05	0.00366627
1659	DHX8	1.75304	0.1847	4.07904	4.52214e-05	0.00368388
11020	IFT27	-2.02849	0.24738	-4.07841	4.5344e-05	0.00368388
4696	NDUFA3	-1.94621	0.228125	-4.07477	4.60606e-05	0.00370745
10113	PREB	-1.6769	0.170182	-4.0649	4.80535e-05	0.00378775
4791	NFKB2	3.28184	0.652142	4.06393	4.82525e-05	0.00378775
8467	SMARCA5	1.68475	0.171906	4.06339	4.83654e-05	0.00378775
7392	USF2	-2.6864	0.439706	-4.05126	5.09436e-05	0.00395405
4628	MYH10	1.90618	0.222356	4.04241	5.29054e-05	0.00401769
79833	GEMIN6	-1.62675	0.162057	-4.04098	5.32283e-05	0.00401769
23170	TTLL12	-1.86203	0.212689	-4.03752	5.40186e-05	0.00401769
10682	EBP	-1.68255	0.173667	-4.03749	5.40272e-05	0.00401769
22818	COPZ1	-2.42542	0.360907	-4.03728	5.40745e-05	0.00401769
28974	C19orf53	-1.77551	0.193766	-4.03353	5.49451e-05	0.00404778
51397	COMMD10	-1.72367	0.183467	-4.02416	5.71784e-05	0.0041769
8662	EIF3B	-1.66242	0.170942	-4.02084	5.79903e-05	0.00420091
50853	VILL	1.72476	0.184213	4.01855	5.85579e-05	0.00420697
64787	EPS8L2	1.61494	0.161797	4.01488	5.94765e-05	0.00423794
629	CFB	4.92051	1.51313	4.0001	6.33154e-05	0.00438136
64943	NT5DC2	-2.72162	0.463135	-3.99921	6.35555e-05	0.00438136
56915	EXOSC5	-1.63604	0.167429	-3.99833	6.37903e-05	0.00438136
2799	GNS	1.61955	0.164221	3.99651	6.42844e-05	0.00438136
55357	TBC1D2	-2.18898	0.300048	-3.9962	6.43682e-05	0.00438136
55129	ANO10	-1.65691	0.171966	-3.99556	6.45427e-05	0.00438136
55505	NOP10	-1.65248	0.171198	-3.99382	6.50174e-05	0.00438136
9984	THOC1	-1.63626	0.168032	-3.99169	6.56034e-05	0.00438685
83716	CRISPLD2	2.22146	0.310773	3.9849	6.75082e-05	0.00447976
6921	ELOC	-1.62001	0.165474	-3.98248	6.81998e-05	0.00449137
9826	ARHGEF11	2.46544	0.384051	3.97832	6.94046e-05	0.00453635
8651	SOCS1	3.65884	0.851073	3.96606	7.30696e-05	0.00471743
51024	FIS1	-2.32255	0.343174	-3.96467	7.34972e-05	0.00471743
6150	MRPL23	-1.64529	0.172359	-3.96303	7.40055e-05	0.00471743
5655	KLK10	1.60665	0.164498	3.96132	7.45356e-05	0.00471743
55316	RSAD1	-1.63448	0.170381	-3.95976	7.50255e-05	0.00471743
80221	ACSF2	-1.68	0.18012	-3.95847	7.54311e-05	0.00471743
4693	NDP	1.80874	0.210034	3.94667	7.92445e-05	0.00492051
54676	GTPBP2	2.45368	0.386905	3.94472	7.98946e-05	0.0049257
6041	RNASEL	-1.62218	0.16931	-3.94237	8.06806e-05	0.00493913
1349	COX7B	-1.62041	0.169703	-3.9335	8.37163e-05	0.0050764
5906	RAP1A	-1.62056	0.170084	-3.92946	8.51351e-05	0.0050764
4713	NDUFB7	-1.98742	0.255821	-3.92937	8.51698e-05	0.0050764
56672	AKIP1	-1.60532	0.167259	-3.92524	8.66426e-05	0.0050764
8659	ALDH4A1	-2.48157	0.399746	-3.92494	8.67497e-05	0.0050764
54929	TMEM161A	-1.62086	0.170634	-3.92384	8.71487e-05	0.0050764
9423	NTN1	1.88321	0.230422	3.92318	8.73887e-05	0.0050764
5184	PEPD	-2.0749	0.279798	-3.92261	8.75946e-05	0.0050764
11041	B4GAT1	-1.99029	0.258219	-3.91673	8.97584e-05	0.00511602
81501	DCSTAMP	-1.84333	0.22156	-3.91614	8.99789e-05	0.00511602
29081	METTL5	-1.58307	0.163426	-3.91596	9.00438e-05	0.00511602
2958	GTF2A2	-1.61597	0.170671	-3.9116	9.16862e-05	0.00517551
54503	ZDHHC13	2.13708	0.298814	3.90949	9.24902e-05	0.00518721
10712	FAM189B	1.58015	0.163588	3.90681	9.35226e-05	0.00521149
5502	PPP1R1A	2.275	0.339908	3.90212	9.53551e-05	0.00527976
10196	PRMT3	-1.72197	0.195149	-3.89801	9.69853e-05	0.00533604
11224	RPL35	-1.75927	0.203928	-3.89578	9.78815e-05	0.00534548
51458	RHCG	1.59655	0.168118	3.89381	9.86812e-05	0.00534548
5618	PRLR	1.58363	0.165476	3.89303	9.90018e-05	0.00534548
4330	MN1	3.58684	0.852892	3.88387	0.000102808	0.0055145
2036	EPB41L1	-1.59257	0.16826	-3.88247	0.000103401	0.0055145
9587	MAD2L1BP	1.75805	0.205486	3.8783	0.000105189	0.00557564
10476	ATP5PD	-1.58771	0.168121	-3.87221	0.000107851	0.00568115
3281	HSBP1	-1.58267	0.16735	-3.86881	0.000109368	0.00568115
1408	CRY2	1.5676	0.164212	3.8684	0.000109552	0.00568115
3460	IFNGR2	2.01355	0.271081	3.86735	0.000110023	0.00568115
54972	TMEM132A	2.24159	0.336218	3.86586	0.0001107	0.00568115
9482	STX8	-1.59521	0.170351	-3.86498	0.0001111	0.00568115
5209	PFKFB3	2.11206	0.299429	3.85976	0.0001135	0.00575988
3805	KIR2DL4	2.19324	0.323055	3.85876	0.000113965	0.00575988
23060	ZNF609	-1.61241	0.174809	-3.85651	0.000115017	0.00577946
51006	SLC35C2	1.90679	0.24468	3.85481	0.000115819	0.00578473
8515	ITGA10	2.1915	0.323429	3.85347	0.000116453	0.00578473
3799	KIF5B	1.57817	0.168351	3.84634	0.000119897	0.00589506
7001	PRDX2	-1.5674	0.166135	-3.84548	0.000120318	0.00589506
55002	TMCO3	-1.63759	0.181514	-3.8437	0.000121191	0.00589506
4283	CXCL9	5.40806	1.98019	3.84316	0.000121462	0.00589506
11108	PRDM4	1.57527	0.168184	3.84117	0.000122449	0.00589506
9650	MTFR1	-1.56749	0.166576	-3.84058	0.000122743	0.00589506
54985	HCFC1R1	-2.65489	0.478227	-3.83909	0.000123489	0.00589829
1440	CSF3	1.57365	0.168684	3.83153	0.000127349	0.00604716
403	ARL3	-2.02833	0.280425	-3.83028	0.000127997	0.00604716
23276	KLHL18	-1.53611	0.161346	-3.82421	0.000131192	0.00616461
654	BMP6	2.10614	0.303677	3.82192	0.000132419	0.00618879
2184	FAH	-2.65886	0.486159	-3.81334	0.000137102	0.00632314
51520	LARS	-1.55846	0.167101	-3.81247	0.000137587	0.00632314
1033	CDKN3	-1.55596	0.166642	-3.81161	0.000138067	0.00632314
80349	WDR61	-1.60403	0.177118	-3.81136	0.000138203	0.00632314
11261	CHP1	-1.84758	0.235409	-3.80796	0.000140119	0.00634072
84939	MUM1	-1.54452	0.164638	-3.80654	0.000140925	0.00634072
2182	ACSL4	1.53326	0.162319	3.80566	0.000141424	0.00634072
53343	NUDT9	-1.51775	0.159068	-3.80548	0.000141531	0.00634072
57107	PDSS2	-1.52389	0.160555	-3.80313	0.000142877	0.00634072
8624	PSMG1	-1.53233	0.16235	-3.80298	0.000142964	0.00634072
5371	PML	3.23057	0.72328	3.79862	0.000145506	0.00642073
64431	ACTR6	1.99529	0.276112	3.7972	0.000146337	0.0064248
3622	ING2	-1.55577	0.168332	-3.79194	0.000149474	0.00652951
51278	IER5	2.04183	0.291109	3.78435	0.00015411	0.00668815
54868	TMEM104	-1.53486	0.16457	-3.78349	0.000154644	0.00668815
55629	PNRC2	1.54858	0.167678	3.78178	0.000155713	0.00670105
26020	LRP10	2.61269	0.47883	3.77569	0.000159562	0.00683289
9399	STOML1	2.76402	0.538043	3.76819	0.000164437	0.00699107
26277	TINF2	1.52381	0.163585	3.76754	0.000164865	0.00699107
55707	NECAP2	1.52584	0.164231	3.76514	0.000166455	0.00702425
7322	UBE2D2	-1.52264	0.164101	-3.75873	0.000170776	0.00717175
11182	SLC2A6	2.45341	0.426434	3.75703	0.00017194	0.00718595
10277	UBE4B	-2.22974	0.352614	-3.75494	0.00017338	0.00721143
65260	COA7	-1.49249	0.158166	-3.75278	0.000174884	0.00721795
7130	TNFAIP6	3.78769	1.01894	3.75233	0.000175197	0.00721795
8437	RASAL1	-1.50775	0.162101	-3.74486	0.000180492	0.00740103
6432	SRSF7	-2.1483	0.330569	-3.73648	0.000186613	0.00761609
790	CAD	-1.8044	0.233427	-3.73472	0.000187926	0.00763383
29965	CDIP1	-1.54616	0.171634	-3.73209	0.0001899	0.00767815
2057	EPOR	-1.47996	0.157826	-3.72529	0.000195092	0.00779888
51093	RRNAD1	1.49644	0.161519	3.72346	0.000196509	0.00779888
2946	GSTM2	-1.4947	0.161189	-3.72294	0.000196913	0.00779888
10280	SIGMAR1	-1.49949	0.162275	-3.72236	0.000197368	0.00779888
79944	L2HGDH	1.5028	0.163051	3.72169	0.000197895	0.00779888
10038	PARP2	-1.5114	0.164986	-3.72098	0.000198453	0.00779888
55905	RNF114	2.24187	0.363178	3.72007	0.000199166	0.00779888
90326	THAP3	1.50158	0.163383	3.71489	0.000203291	0.00792469
1536	CYBB	-1.47424	0.157921	-3.70978	0.000207443	0.00805046
5326	PLAGL2	2.92304	0.621334	3.70828	0.000208673	0.00806218
80209	PROSER1	1.49622	0.163341	3.70211	0.000213818	0.00822441
51280	GOLM1	2.73321	0.545612	3.70025	0.00021539	0.00824839
10400	PEMT	-1.87529	0.257425	-3.69609	0.000218947	0.00834783
25841	ABTB2	5.56063	2.26659	3.6935	0.000221191	0.00839658
8694	DGAT1	-1.98056	0.28839	-3.68806	0.000225969	0.00854065
10238	DCAF7	-1.48873	0.163176	-3.68543	0.000228319	0.00859212
10856	RUVBL2	-1.46495	0.158309	-3.68188	0.000231524	0.00867516
84619	ZGPAT	1.49357	0.164715	3.6801	0.00023314	0.00869247
2040	STOM	3.02738	0.677067	3.67918	0.000233986	0.00869247
10148	EBI3	5.09796	1.92396	3.67535	0.000237524	0.00877851
23621	BACE1	-1.47183	0.160442	-3.67449	0.000238322	0.00877851
1164	CKS2	-1.45441	0.157146	-3.6689	0.0002436	0.00891713
3902	LAG3	3.82059	1.08474	3.66833	0.000244136	0.00891713
53947	A4GALT	2.25817	0.379843	3.664	0.000248309	0.00903158
51203	NUSAP1	-2.03397	0.309376	-3.65681	0.000255378	0.00925002
124222	PAQR4	-1.48036	0.164173	-3.65357	0.00025862	0.0093075
6654	SOS1	1.46953	0.161821	3.65309	0.000259107	0.0093075
811	CALR	-1.47129	0.162426	-3.65066	0.000261569	0.00935729
10975	UQCR11	-1.47678	0.164029	-3.64633	0.000266013	0.00947725
11309	SLCO2B1	-3.45727	0.900714	-3.64284	0.000269648	0.00951731
7466	WFS1	-1.78035	0.238864	-3.64276	0.000269734	0.00951731
2010	EMD	-1.44629	0.157891	-3.63979	0.000272859	0.00951731
79631	EFL1	1.45877	0.160687	3.63912	0.000273571	0.00951731
8802	SUCLG1	-1.46604	0.162311	-3.63892	0.000273789	0.00951731
51332	SPTBN5	1.4285	0.154163	3.63823	0.000274517	0.00951731
3612	IMPA1	1.82605	0.252337	3.63515	0.000277823	0.00951731
639	PRDM1	1.43379	0.155579	3.63505	0.000277925	0.00951731
1351	COX8A	-1.53037	0.177246	-3.63503	0.000277951	0.00951731
26191	PTPN22	-1.45113	0.159378	-3.6349	0.000278085	0.00951731
10102	TSFM	2.24464	0.383733	3.62353	0.000290605	0.00990679
53373	TPCN1	-2.86341	0.625463	-3.62062	0.000293894	0.00997978
23601	CLEC5A	-2.1571	0.355312	-3.6188	0.000295971	0.0100112
51382	ATP6V1D	-2.45856	0.462587	-3.61479	0.000300588	0.0100895
79754	ASB13	-2.12741	0.34637	-3.61478	0.000300607	0.0100895
51144	HSD17B12	-1.43142	0.157091	-3.61152	0.000304411	0.0101574
51367	POP5	-2.4023	0.442578	-3.61104	0.000304968	0.0101574
6874	TAF4	-1.43959	0.159307	-3.60679	0.000310014	0.0102539
26001	RNF167	-1.43423	0.158138	-3.60661	0.000310224	0.0102539
238	ALK	-1.86961	0.269236	-3.60318	0.000314351	0.010351
54795	TRPM4	1.42898	0.157555	3.60007	0.00031813	0.0104359
5436	POLR2G	-1.44658	0.161908	-3.59508	0.000324289	0.0105721
79154	DHRS11	-2.49177	0.480712	-3.5939	0.000325766	0.0105721
474344	GIMAP6	1.74738	0.236414	3.59377	0.000325931	0.0105721
6731	SRP72	-1.43881	0.160484	-3.59159	0.000328671	0.0106213
57018	CCNL1	1.42153	0.156813	3.58975	0.000330996	0.0106253
247	ALOX15B	1.7897	0.248588	3.58956	0.000331239	0.0106253
6133	RPL9	-1.68639	0.220889	-3.58815	0.00033303	0.0106309
51164	DCTN4	1.43028	0.158949	3.5875	0.000333858	0.0106309
6905	TBCE	-1.4116	0.154927	-3.58631	0.000335392	0.0106407
8924	HERC2	-1.48944	0.17259	-3.58522	0.000336795	0.0106464
713	C1QB	2.6914	0.564023	3.58368	0.000338785	0.0106705
7775	ZNF232	-1.64988	0.212609	-3.57817	0.000346004	0.0108495
10650	PRELID3A	-1.47849	0.170801	-3.57745	0.000346965	0.0108495
23589	CARHSP1	-1.44031	0.162575	-3.57216	0.000354048	0.0110138
412	STS	-1.42079	0.158242	-3.57164	0.000354751	0.0110138
55041	PLEKHB2	-2.11649	0.351561	-3.56956	0.000357578	0.0110279
941	CD80	4.99379	1.95731	3.56944	0.000357744	0.0110279
5160	PDHA1	-1.40038	0.154076	-3.56762	0.000360236	0.0110302
1633	DCK	1.43289	0.161365	3.56704	0.000361041	0.0110302
3587	IL10RA	2.4979	0.490688	3.56592	0.000362575	0.0110302
203197	TMEM268	2.71185	0.579445	3.56253	0.000367292	0.0110302
2687	GGT5	1.99263	0.312852	3.56252	0.000367319	0.0110302
29933	GPR132	2.58924	0.528258	3.56245	0.000367414	0.0110302
3696	ITGB8	2.80873	0.621657	3.56233	0.000367579	0.0110302
2618	GART	1.39321	0.15298	3.56205	0.00036797	0.0110302
3662	IRF4	1.41949	0.1589	3.561	0.000369445	0.0110364
10859	LILRB1	1.42687	0.160642	3.56003	0.00037081	0.0110392
60558	GUF1	-1.41764	0.158702	-3.55856	0.000372887	0.0110589
6594	SMARCA1	1.42473	0.160364	3.55777	0.000374017	0.0110589
81035	COLEC12	-3.33966	0.882411	-3.55522	0.000377664	0.0111289
79973	ZNF442	1.38515	0.152154	3.55103	0.000383728	0.0112694
51733	UPB1	2.46518	0.482595	3.5486	0.000387288	0.0112968
57147	SCYL3	2.22993	0.395005	3.54806	0.000388084	0.0112968
83744	ZNF484	1.4214	0.160568	3.5472	0.000389344	0.0112968
3030	HADHA	-2.00129	0.318442	-3.54646	0.000390447	0.0112968
52	ACP1	-1.40737	0.157523	-3.54598	0.000391156	0.0112968
3710	ITPR3	1.8552	0.275039	3.53749	0.000403957	0.0116278
3841	KPNA5	1.67977	0.225919	3.53405	0.000409237	0.0116768
977	CD151	-1.39298	0.155425	-3.53334	0.000410348	0.0116768
10618	TGOLN2	-1.82882	0.267963	-3.53292	0.00041099	0.0116768
23306	NEMP1	2.86679	0.658973	3.53152	0.000413172	0.0116768
29911	HOOK2	1.39751	0.156619	3.53127	0.000413566	0.0116768
51181	DCXR	-2.27557	0.415396	-3.53068	0.000414496	0.0116768
5157	PDGFRL	3.71475	1.10721	3.53032	0.000415062	0.0116768
51660	MPC1	-2.5928	0.541571	-3.52323	0.000426326	0.011955
79837	PIP4K2C	1.55134	0.194054	3.52165	0.000428864	0.0119875
11264	PXMP4	-1.38306	0.155249	-3.51016	0.000447844	0.0124779
8934	RAB29	3.14877	0.80537	3.50867	0.00045035	0.0124846
3383	ICAM1	2.42571	0.478058	3.50831	0.000450957	0.0124846
3429	IFI27	4.55637	1.68877	3.50617	0.000454606	0.0125457
643	CXCR5	2.11325	0.363975	3.50279	0.000460409	0.012653
10430	TMEM147	-2.4939	0.507075	-3.50221	0.000461407	0.012653
27241	BBS9	-1.36405	0.151858	-3.50034	0.00046466	0.0126683
1340	COX6B1	-1.90267	0.295628	-3.49938	0.000466336	0.0126683
140	ADORA3	-2.80827	0.644096	-3.49916	0.000466722	0.0126683
8575	PRKRA	-1.37673	0.154853	-3.49855	0.000467793	0.0126683
2976	GTF3C2	-1.38	0.15645	-3.48893	0.000484961	0.0130822
9925	ZBTB5	1.92425	0.304433	3.4875	0.000487557	0.0130822
5723	PSPH	-1.38836	0.158481	-3.48748	0.000487593	0.0130822
9380	GRHPR	-1.60377	0.212105	-3.4823	0.000497132	0.0132493
5303	PIN4	-1.65573	0.226119	-3.48194	0.000497787	0.0132493
5985	RFC5	-2.08178	0.357525	-3.48162	0.000498392	0.0132493
26228	STAP1	1.57452	0.205213	3.47573	0.000509471	0.0134585
65220	NADK	1.73524	0.249288	3.47544	0.00051002	0.0134585
1345	COX6C	-1.36212	0.153648	-3.47497	0.000510906	0.0134585
4594	MUT	-1.38586	0.15918	-3.47356	0.000513596	0.0134885
8228	PNPLA4	-1.60041	0.212393	-3.47264	0.000515361	0.0134941
55620	STAP2	3.92178	1.27796	3.46917	0.000522078	0.0136289
51727	CMPK1	-1.36308	0.154678	-3.46583	0.000528604	0.0137409
11034	DSTN	-1.65349	0.227671	-3.46536	0.000529528	0.0137409
3912	LAMB1	1.36839	0.15604	3.46411	0.00053198	0.0137634
2644	GCHFR	-2.35998	0.465275	-3.45982	0.000540541	0.0139049
3728	JUP	1.34519	0.151173	3.45976	0.00054065	0.0139049
2948	GSTM4	-1.83564	0.281799	-3.45795	0.000544312	0.0139578
91373	UAP1L1	-2.12746	0.379341	-3.45419	0.000551957	0.0140947
5330	PLCB2	-2.30354	0.445037	-3.453	0.000554386	0.0140947
51776	MAP3K20	-1.73414	0.252227	-3.45294	0.000554512	0.0140947
2395	FXN	-1.37315	0.158516	-3.44892	0.000562838	0.0142646
9553	MRPL33	-1.36078	0.156412	-3.44074	0.00058012	0.0146598
10542	LAMTOR5	-1.68575	0.240253	-3.43922	0.000583401	0.0147
6903	TBCC	1.45337	0.178927	3.43589	0.000590611	0.0148076
3005	H1F0	2.36786	0.475194	3.43495	0.000592664	0.0148076
10475	TRIM38	1.35808	0.156391	3.43415	0.000594404	0.0148076
10128	LRPPRC	-1.8916	0.303592	-3.43308	0.000596769	0.0148076
22933	SIRT2	-1.41284	0.169379	-3.43292	0.000597116	0.0148076
9322	TRIP10	3.11634	0.824238	3.43257	0.000597893	0.0148076
9767	JADE3	1.79355	0.273234	3.4312	0.000600913	0.0148402
80020	FOXRED2	-2.21301	0.417287	-3.42583	0.000612933	0.0150941
6468	FBXW4	1.31929	0.148401	3.4247	0.000615477	0.0151139
5468	PPARG	-2.23082	0.424796	-3.42275	0.000619913	0.0151675
9990	SLC12A6	-1.35309	0.156351	-3.42197	0.000621699	0.0151675
1603	DAD1	-2.13447	0.389189	-3.42145	0.000622891	0.0151675
6883	TAF12	-1.34713	0.155296	-3.41846	0.000629766	0.0152885
80765	STARD5	1.7424	0.259902	3.41776	0.000631379	0.0152885
23399	CTDNEP1	-1.74575	0.261304	-3.41514	0.000637503	0.0153639
8237	USP11	2.379	0.485483	3.41435	0.000639351	0.0153639
26278	SACS	-2.47291	0.524625	-3.41416	0.000639796	0.0153639
23729	SHPK	-1.34827	0.156202	-3.41142	0.000646249	0.0154761
112869	SGF29	1.82664	0.287274	3.40804	0.000654306	0.0155512
10250	SRRM1	-1.71802	0.254187	-3.40762	0.000655315	0.0155512
1382	CRABP2	-1.64574	0.233368	-3.40676	0.000657397	0.0155512
64210	MMS19	-1.3544	0.158205	-3.40516	0.000661248	0.0155512
6504	SLAMF1	4.15157	1.4865	3.4051	0.000661395	0.0155512
10229	COQ7	-1.35032	0.15726	-3.40509	0.000661421	0.0155512
7709	ZBTB17	2.31948	0.46426	3.40416	0.000663685	0.0155512
1836	SLC26A2	-1.68805	0.246054	-3.40306	0.000666346	0.0155512
54209	TREM2	-2.88162	0.717115	-3.40284	0.000666891	0.0155512
55246	CCDC25	-1.34292	0.155761	-3.40269	0.000667271	0.0155512
51318	MRPL35	-2.30518	0.459258	-3.40155	0.000670051	0.0155659
23648	SSBP3	-1.45461	0.182931	-3.40096	0.000671484	0.0155659
55796	MBNL3	-1.46588	0.186093	-3.39807	0.000678623	0.0156667
10623	POLR3C	1.31096	0.148866	3.39775	0.000679435	0.0156667
7155	TOP2B	-1.4765	0.189482	-3.39195	0.000693962	0.0159593
26471	NUPR1	2.67171	0.620862	3.39073	0.000697078	0.0159886
513	ATP5F1D	-1.86155	0.30167	-3.38929	0.000700736	0.0160302
51011	FAHD2A	-1.9824	0.342966	-3.38505	0.00071165	0.016156
6641	SNTB1	-1.38128	0.166513	-3.38499	0.000711807	0.016156
64860	ARMCX5	-1.73086	0.261463	-3.38499	0.00071181	0.016156
5092	PCBD1	-1.34081	0.157019	-3.3837	0.00071516	0.01617
5739	PTGIR	3.10145	0.840318	3.38332	0.000716145	0.01617
55039	TRMT12	-1.31637	0.151477	-3.38222	0.000719013	0.0161927
54976	C20orf27	-2.98421	0.779453	-3.38013	0.000724505	0.0162742
5781	PTPN11	-1.59943	0.224561	-3.37518	0.000737667	0.0165272
55106	SLFN12	2.13685	0.401455	3.37253	0.000744806	0.0165851
158747	MOSPD2	-1.33385	0.156428	-3.37248	0.000744955	0.0165851
7345	UCHL1	-1.33808	0.157486	-3.3718	0.000746779	0.0165851
6355	CCL8	3.04065	0.813613	3.37099	0.000748979	0.0165851
957	ENTPD5	1.45092	0.185347	3.37016	0.000751248	0.0165851
6614	SIGLEC1	2.91768	0.749655	3.36982	0.000752161	0.0165851
5467	PPARD	-1.32014	0.153535	-3.36913	0.00075407	0.0165851
54997	TESC	-2.56753	0.581474	-3.36706	0.000759741	0.0165851
78988	MRPL57	-1.33894	0.158147	-3.3669	0.000760193	0.0165851
1182	CLCN3	-1.6569	0.242179	-3.36687	0.000760253	0.0165851
224	ALDH3A2	-2.01227	0.357283	-3.36652	0.000761242	0.0165851
55748	CNDP2	1.80356	0.287308	3.36479	0.000766033	0.0165982
9200	HACD1	-1.64009	0.237598	-3.3647	0.00076628	0.0165982
54472	TOLLIP	-1.54379	0.210574	-3.36423	0.000767571	0.0165982
10616	RBCK1	2.50509	0.55541	3.36137	0.000775563	0.0166958
54020	SLC37A1	3.32886	0.980825	3.36124	0.000775924	0.0166958
4938	OAS1	4.14552	1.52246	3.35975	0.000780141	0.0167451
6193	RPS5	-1.99008	0.351291	-3.35766	0.000786061	0.0168306
3337	DNAJB1	-1.32249	0.155851	-3.34995	0.000808248	0.0171782
55770	EXOC2	1.54183	0.211862	3.34973	0.000808911	0.0171782
6165	RPL35A	-1.32832	0.157281	-3.34938	0.000809913	0.0171782
5441	POLR2L	-1.64359	0.240814	-3.34929	0.000810199	0.0171782
10482	NXF1	1.3151	0.154382	3.34704	0.000816798	0.017276
80150	ASRGL1	-3.77636	1.27497	-3.34444	0.000824503	0.0173966
10912	GADD45G	3.58442	1.15023	3.34215	0.000831316	0.0174979
6737	TRIM21	3.53143	1.1186	3.33897	0.000840885	0.0176087
5162	PDHB	-1.32073	0.156505	-3.33849	0.000842342	0.0176087
10801	SEPT9	-2.59736	0.605543	-3.3378	0.000844455	0.0176087
53635	PTOV1	-1.30132	0.152008	-3.33772	0.000844682	0.0176087
8629	JRK	-1.28279	0.147915	-3.33542	0.000851714	0.0177128
51160	VPS28	-2.37351	0.507502	-3.33175	0.000863008	0.0178733
518	ATP5MC3	-1.89883	0.32484	-3.33158	0.000863546	0.0178733
51693	TRAPPC2L	-3.08854	0.861039	-3.32845	0.000873297	0.0180322
57698	SHTN1	-1.70618	0.263027	-3.32679	0.000878524	0.0180822
10897	YIF1A	-1.84554	0.307829	-3.32636	0.000879878	0.0180822
25932	CLIC4	2.99342	0.811096	3.32377	0.000888087	0.0182079
4191	MDH2	-1.63824	0.243297	-3.3213	0.000895986	0.0183266
6584	SLC22A5	-2.26271	0.464464	-3.32011	0.00089981	0.0183616
3627	CXCL10	5.20839	2.4634	3.31845	0.00090517	0.0184277
55633	TBC1D22B	2.01192	0.367902	3.317	0.000909904	0.0184433
94	ACVRL1	1.80605	0.296476	3.31691	0.000910176	0.0184433
55846	ITFG2	-1.30819	0.155823	-3.31402	0.000919664	0.0185277
23051	ZHX3	-1.79825	0.294439	-3.314	0.000919724	0.0185277
2643	GCH1	3.52579	1.13226	3.31348	0.000921428	0.0185277
23033	DOPEY1	2.07638	0.392788	3.31304	0.000922869	0.0185277
5018	OXA1L	-2.66833	0.649369	-3.31127	0.000928738	0.0186026
64121	RRAGC	1.73376	0.274453	3.30945	0.000934801	0.018681
771	CA12	1.79266	0.293582	3.30852	0.000937913	0.0187002
4306	NR3C2	-1.30968	0.156785	-3.30759	0.000941037	0.0187195
961	CD47	1.30914	0.156814	3.30593	0.000946622	0.0187783
57472	CNOT6	-1.38772	0.176258	-3.30543	0.000948313	0.0187783
8986	RPS6KA4	-1.30476	0.156081	-3.30259	0.000957961	0.0189237
682	BSG	-1.303	0.155718	-3.30199	0.000960006	0.0189237
10844	TUBGCP2	-1.29339	0.153584	-3.30032	0.000965751	0.0189938
10654	PMVK	-2.37103	0.517359	-3.2964	0.000979314	0.0192171
6764	ST5	-1.38254	0.176082	-3.29473	0.000985176	0.0192886
6775	STAT4	2.62899	0.637128	3.29364	0.000988995	0.0192991
64864	RFX7	-1.45716	0.195773	-3.29331	0.000990154	0.0192991
55337	C19orf66	2.69434	0.6701	3.29141	0.000996852	0.019355
55775	TDP1	-1.51889	0.212979	-3.29124	0.000997474	0.019355
54470	ARMCX6	-1.28483	0.152457	-3.29058	0.000999802	0.019357
126299	ZNF428	-1.69755	0.26667	-3.28727	0.00101162	0.0195423
7867	MAPKAPK3	-1.72924	0.27707	-3.2852	0.0010191	0.0196432
2878	GPX3	-2.80256	0.72854	-3.28343	0.00102552	0.0197232
79873	NUDT18	1.28087	0.152247	3.2827	0.00102819	0.0197308
64847	SPATA20	-1.63286	0.24762	-3.28137	0.00103305	0.0197805
50807	ASAP1	-1.28496	0.153534	-3.27936	0.00104045	0.0198782
64077	LHPP	-1.78612	0.296912	-3.2779	0.00104582	0.0199371
10990	LILRB5	-2.34628	0.513096	-3.27552	0.00105467	0.0200618
80218	NAA50	-1.29166	0.155988	-3.27041	0.00107393	0.0203835
84271	POLDIP3	1.67016	0.26126	3.26754	0.00108485	0.020546
114897	C1QTNF1	3.59752	1.21615	3.26219	0.00110555	0.0208653
23549	DNPEP	1.81691	0.310252	3.26194	0.00110651	0.0208653
3601	IL15RA	7.62983	5.48245	3.25857	0.00111974	0.021069
65018	PINK1	-2.70348	0.688878	-3.25725	0.00112497	0.0211217
57134	MAN1C1	-1.27094	0.152506	-3.25448	0.001136	0.0212546
4738	NEDD8	-1.25034	0.147625	-3.25425	0.00113694	0.0212546
55168	MRPS18A	1.26223	0.150555	3.25304	0.00114176	0.0212971
57333	RCN3	-1.64725	0.256504	-3.25246	0.00114411	0.0212971
29106	SCG3	1.24498	0.14675	3.24994	0.00115431	0.0214029
57711	ZNF529	-1.91944	0.348839	-3.24984	0.00115471	0.0214029
8536	CAMK1	-3.62355	1.24558	-3.24674	0.00116734	0.0215908
1636	ACE	-1.25272	0.149118	-3.24406	0.00117837	0.0216701
1847	DUSP5	3.85709	1.41378	3.24391	0.001179	0.0216701
50813	COPS7A	-1.25253	0.14909	-3.24389	0.00117911	0.0216701
23196	FAM120A	-1.74989	0.291496	-3.24112	0.00119063	0.0218357
23181	DIP2A	-1.39713	0.186028	-3.23927	0.00119837	0.0219314
4650	MYO9B	-1.88982	0.340518	-3.23855	0.00120139	0.0219406
4708	NDUFB2	-2.06905	0.408435	-3.2375	0.00120583	0.021949
10518	CIB2	1.26935	0.153768	3.23703	0.00120779	0.021949
4495	MT1G	2.00901	0.385278	3.23665	0.00120943	0.021949
8648	NCOA1	1.26136	0.15194	3.23596	0.00121233	0.0219558
140467	ZNF358	-1.3927	0.185321	-3.23516	0.00121574	0.0219686
6752	SSTR2	5.09904	2.48533	3.23442	0.0012189	0.0219686
9768	PCLAF	-1.74361	0.290761	-3.23357	0.00122254	0.0219686
25940	FAM98A	-1.2526	0.150083	-3.23331	0.00122366	0.0219686
7298	TYMS	-1.26803	0.153847	-3.23284	0.00122567	0.0219686
8514	KCNAB2	-2.15093	0.443234	-3.23079	0.00123448	0.0220809
55509	BATF3	3.42761	1.12732	3.22825	0.0012455	0.0222322
4521	NUDT1	-2.0832	0.417088	-3.22564	0.0012569	0.0223586
9488	PIGB	2.37639	0.542965	3.22502	0.00125964	0.0223586
4255	MGMT	-1.72071	0.284701	-3.22487	0.00126029	0.0223586
79023	NUP37	-1.2369	0.147418	-3.22151	0.00127515	0.0224658
27289	RND1	2.10383	0.42656	3.22122	0.00127646	0.0224658
1062	CENPE	-1.32428	0.169017	-3.22118	0.00127662	0.0224658
3604	TNFRSF9	2.21058	0.47096	3.22117	0.00127667	0.0224658
970	CD70	2.74245	0.725659	3.21938	0.00128469	0.0225612
9497	SLC4A7	-2.14178	0.443322	-3.21674	0.00129657	0.022724
9022	CLIC3	1.23271	0.14697	3.21549	0.00130221	0.0227428
3858	KRT10	-2.93204	0.831543	-3.21535	0.00130288	0.0227428
10928	RALBP1	-1.24476	0.149927	-3.21473	0.00130566	0.0227456
11331	PHB2	-1.81336	0.318394	-3.21367	0.00131051	0.0227577
4499	MT1M	2.99363	0.867877	3.21343	0.00131158	0.0227577
117178	SSX2IP	-1.22945	0.146636	-3.21062	0.00132449	0.0229159
659	BMPR2	1.68467	0.275432	3.21001	0.00132728	0.0229159
753	LDLRAD4	-2.04235	0.40488	-3.20973	0.00132861	0.0229159
7046	TGFBR1	-1.72836	0.290176	-3.20851	0.00133424	0.0229206
2034	EPAS1	-3.21578	1.00454	-3.2085	0.00133429	0.0229206
57602	USP36	-1.26202	0.154793	-3.20767	0.00133816	0.0229206
3135	HLA-G	2.00186	0.389679	3.20687	0.00134189	0.0229206
5300	PIN1	-1.30595	0.165844	-3.20683	0.00134207	0.0229206
717	C2	2.24983	0.492714	3.20518	0.00134977	0.0229308
4205	MEF2A	-1.25522	0.153413	-3.2047	0.00135201	0.0229308
55750	AGK	1.93932	0.366233	3.20458	0.00135259	0.0229308
5051	PAFAH2	-1.2731	0.15784	-3.20445	0.00135322	0.0229308
983	CDK1	-1.24958	0.152141	-3.20363	0.00135706	0.0229512
5414	SEPT4	1.25725	0.154164	3.20207	0.00136446	0.0229611
26119	LDLRAP1	-2.24808	0.492915	-3.20203	0.00136462	0.0229611
8444	DYRK3	1.22154	0.145557	3.20177	0.00136584	0.0229611
22850	ADNP2	1.23097	0.147891	3.20094	0.00136978	0.0229611
26520	TIMM9	-1.23391	0.148619	-3.20072	0.00137085	0.0229611
79879	CCDC134	1.96205	0.376017	3.19967	0.00137583	0.0229636
57103	TIGAR	-1.65565	0.267764	-3.19958	0.00137628	0.0229636
54958	TMEM160	-1.24822	0.152394	-3.19749	0.0013863	0.02306
1906	EDN1	2.85546	0.797797	3.1969	0.00138912	0.02306
23780	APOL2	3.16453	0.979967	3.19672	0.00139002	0.02306
57130	ATP13A1	1.75208	0.300812	3.19452	0.00140062	0.0231489
79898	ZNF613	1.2476	0.152546	3.19431	0.00140167	0.0231489
55361	PI4K2A	-1.53071	0.229821	-3.19299	0.00140807	0.0231489
710	SERPING1	5.77302	3.26923	3.19286	0.00140869	0.0231489
206358	SLC36A1	-2.92059	0.836926	-3.19247	0.0014106	0.0231489
54914	FOCAD	-2.21385	0.481137	-3.19164	0.00141468	0.0231489
29903	CCDC106	-1.86083	0.339999	-3.1913	0.00141634	0.0231489
27351	DESI1	1.92017	0.362164	3.19071	0.00141924	0.0231489
87	ACTN1	-1.2481	0.153029	-3.19052	0.00142017	0.0231489
5116	PCNT	-1.52961	0.229906	-3.1901	0.00142223	0.0231489
7284	TUFM	-1.98093	0.385714	-3.18961	0.00142467	0.0231489
79644	SRD5A3	-1.42313	0.199227	-3.18838	0.00143075	0.023178
79411	GLB1L	-1.2947	0.164913	-3.18816	0.0014318	0.023178
9130	FAM50A	-1.24363	0.152269	-3.18702	0.00143745	0.0232263
9881	TRANK1	2.47925	0.605883	3.18512	0.00144696	0.0233366
10402	ST3GAL6	-1.85534	0.339613	-3.1837	0.00145408	0.0233826
51513	ETV7	3.78732	1.41534	3.18347	0.00145519	0.0233826
2959	GTF2B	2.22812	0.49032	3.18199	0.00146268	0.0234595
91694	LONRF1	1.9482	0.375194	3.18057	0.00146986	0.0234684
81853	TMEM14B	-2.46063	0.598642	-3.18026	0.00147142	0.0234684
201562	HACD2	-2.55477	0.645616	-3.17955	0.00147504	0.0234684
29998	BICRA	1.22027	0.147336	3.17907	0.00147747	0.0234684
409	ARRB2	-1.26953	0.159548	-3.17831	0.00148136	0.0234684
10873	ME3	-1.53784	0.234183	-3.17785	0.00148371	0.0234684
11124	FAF1	-1.30224	0.167933	-3.17779	0.00148402	0.0234684
48	ACO1	-1.24526	0.153573	-3.17763	0.00148483	0.0234684
79001	VKORC1	-1.26774	0.159355	-3.17574	0.00149453	0.0235788
200734	SPRED2	1.24677	0.154214	3.17487	0.00149906	0.0236075
57823	SLAMF7	3.17938	1.00363	3.17362	0.00150551	0.0236244
51141	INSIG2	2.40479	0.57418	3.17361	0.00150557	0.0236244
64754	SMYD3	-2.33868	0.543706	-3.17168	0.00151561	0.0237391
79147	FKRP	1.23029	0.150592	3.17034	0.00152263	0.0237737
147339	C18orf25	1.23077	0.150721	3.17021	0.00152329	0.0237737
9641	IKBKE	2.44828	0.598059	3.16585	0.00154633	0.02409
51097	SCCPDH	-1.30112	0.168984	-3.16516	0.00154999	0.0241039
23332	CLASP1	1.36949	0.187431	3.16328	0.00156003	0.0242166
86	ACTL6A	-1.22655	0.150435	-3.16236	0.00156495	0.0242297
27258	LSM3	-1.21013	0.146459	-3.16208	0.00156644	0.0242297
23603	CORO1C	-1.69945	0.28898	-3.16137	0.00157029	0.024246
81894	SLC25A28	3.72186	1.38767	3.15949	0.00158046	0.0243599
3363	HTR7	-1.56875	0.246766	-3.15799	0.00158859	0.0244418
54850	FBXL12	1.22319	0.150178	3.1564	0.00159729	0.0245322
51002	TPRKB	-1.23622	0.153612	-3.15416	0.0016096	0.0246374
23149	FCHO1	1.20457	0.145857	3.15404	0.00161024	0.0246374
958	CD40	5.13684	2.654	3.15315	0.00161517	0.0246374
1244	ABCC2	1.65214	0.274549	3.1531	0.00161547	0.0246374
4528	MTIF2	-1.47647	0.219341	-3.15257	0.00161841	0.0246389
57150	SMIM8	-1.69863	0.290734	-3.15029	0.00163109	0.0247886
10906	TRAFD1	3.61798	1.32035	3.14863	0.00164036	0.0248438
5152	PDE9A	1.25014	0.157709	3.14798	0.00164406	0.0248438
6390	SDHB	-1.20073	0.145559	-3.14721	0.00164835	0.0248438
7803	PTP4A1	1.2289	0.15248	3.1471	0.00164898	0.0248438
22881	ANKRD6	-2.11126	0.450245	-3.14642	0.00165284	0.0248438
1316	KLF6	1.48623	0.223183	3.14597	0.00165537	0.0248438
24149	ZNF318	-1.63175	0.269084	-3.14565	0.00165718	0.0248438
3620	IDO1	9.30182	8.74541	3.14541	0.00165852	0.0248438
25906	ANAPC15	-2.32685	0.547363	-3.14507	0.00166045	0.0248438
23580	CDC42EP4	1.21402	0.14911	3.14394	0.00166691	0.0248977
10326	SIRPB1	-1.22297	0.151423	-3.14282	0.00167329	0.0249147
10849	CD3EAP	-1.19787	0.145278	-3.14273	0.00167378	0.0249147
5394	EXOSC10	1.2277	0.152776	3.14098	0.00168384	0.025001
26523	AGO1	-1.95504	0.387482	-3.14072	0.00168533	0.025001
5791	PTPRE	-1.30715	0.173276	-3.14019	0.00168839	0.0250038
55008	HERC6	3.40858	1.18138	3.13602	0.00171258	0.0253186
8509	NDST2	1.31944	0.177075	3.13552	0.00171548	0.0253186
80194	TMEM134	-2.09706	0.447846	-3.13362	0.00172662	0.0254399
10327	AKR1A1	-2.07069	0.436948	-3.13256	0.00173289	0.025489
784	CACNB3	1.22061	0.151983	3.13099	0.0017422	0.0255827
22878	TRAPPC8	-1.39486	0.198536	-3.13048	0.0017452	0.0255835
80742	PRR3	1.20729	0.148791	3.12984	0.00174899	0.025596
60485	SAV1	1.8805	0.361436	3.12794	0.00176038	0.0257193
27347	STK39	-2.5278	0.654435	-3.12471	0.0017798	0.0259593
7360	UGP2	1.6086	0.266321	3.11707	0.00182659	0.0265972
4712	NDUFB6	-1.92242	0.380916	-3.11482	0.00184054	0.0267556
7453	WARS	3.35824	1.16283	3.11425	0.00184411	0.0267561
10434	LYPLA1	-1.20234	0.149094	-3.11383	0.00184673	0.0267561
7705	ZNF146	-1.20664	0.150255	-3.11289	0.00185268	0.0267975
55699	IARS2	-1.26647	0.165631	-3.11188	0.00185899	0.0268442
7464	CORO2A	-1.40143	0.202996	-3.11049	0.0018678	0.0268926
6093	ROCK1	-1.20192	0.149324	-3.11037	0.00186853	0.0268926
84179	SLC49A3	-1.20067	0.149079	-3.10968	0.00187292	0.0269112
6596	HLTF	-2.09062	0.452161	-3.10906	0.00187682	0.0269228
9019	MPZL1	3.04478	0.959494	3.10838	0.00188115	0.0269405
23179	RGL1	1.75843	0.320271	3.10718	0.00188881	0.0269998
49856	WRAP73	1.20957	0.151622	3.10634	0.00189418	0.0269998
10179	RBM7	1.2122	0.152289	3.10627	0.00189461	0.0269998
7165	TPD52L2	-2.38373	0.589191	-3.10548	0.0018997	0.027028
8935	SKAP2	-2.42738	0.613014	-3.10029	0.00193332	0.0274438
10457	GPNMB	-2.37304	0.585988	-3.09999	0.00193524	0.0274438
9985	REC8	2.32746	0.564127	3.0988	0.00194304	0.0275095
3762	KCNJ5	-2.23066	0.519053	-3.09618	0.00196029	0.0277086
9569	GTF2IRD1	-1.45846	0.222295	-3.09335	0.00197907	0.0279287
509	ATP5F1C	-1.20879	0.152777	-3.09259	0.00198415	0.027955
4904	YBX1	-1.68104	0.29566	-3.09159	0.00199086	0.027961
55009	C19orf24	-1.64316	0.282488	-3.09157	0.00199101	0.027961
10533	ATG7	-2.08577	0.455741	-3.08963	0.00200403	0.0280717
23654	PLXNB2	-1.19738	0.150211	-3.08944	0.00200535	0.0280717
375790	AGRN	2.23723	0.525028	3.08759	0.00201785	0.0281607
11044	PAPD7	1.29249	0.175239	3.08754	0.00201819	0.0281607
149986	LSM14B	-1.17081	0.143906	-3.08635	0.00202627	0.0282282
5682	PSMA1	1.20197	0.151812	3.08489	0.00203626	0.0283219
5819	NECTIN2	4.18892	1.84696	3.08229	0.00205417	0.0285254
10695	CNPY3	-1.96576	0.407312	-3.08012	0.00206919	0.0286881
594	BCKDHB	-1.36684	0.197142	-3.07842	0.00208101	0.0288061
83449	PMFBP1	-2.74572	0.796201	-3.07712	0.0020901	0.0288524
25895	EEF1AKMT3	2.57315	0.699358	3.07692	0.00209153	0.0288524
598	BCL2L1	-1.58955	0.266963	-3.07644	0.00209487	0.0288524
2833	CXCR3	1.5738	0.261767	3.07605	0.00209763	0.0288524
3489	IGFBP6	1.17433	0.145906	3.07435	0.00210961	0.0289713
4493	MT1E	2.56712	0.697764	3.07321	0.00211769	0.0289984
2170	FABP3	-2.83802	0.852844	-3.07313	0.00211825	0.0289984
79064	TMEM223	-2.08944	0.462696	-3.07172	0.00212828	0.0290898
911	CD1C	-1.19025	0.150225	-3.07091	0.00213404	0.0291228
171546	SPTSSA	-1.53178	0.248883	-3.07044	0.00213746	0.0291237
5939	RBMS2	2.16707	0.498455	3.06944	0.00214461	0.0291754
6319	SCD	-1.45614	0.225162	-3.0687	0.00214996	0.0292025
5603	MAPK13	-2.41557	0.621873	-3.06316	0.00219015	0.029702
23218	NBEAL2	-1.1748	0.147235	-3.06168	0.00220101	0.0297418
10458	BAIAP2	-1.6467	0.289327	-3.06139	0.00220311	0.0297418
10920	COPS8	-1.18383	0.14959	-3.06082	0.00220733	0.0297418
6506	SLC1A2	2.48614	0.65988	3.0605	0.00220967	0.0297418
50862	RNF141	-2.40451	0.617468	-3.05999	0.00221347	0.0297418
55954	ZMAT5	-1.17229	0.146771	-3.05997	0.00221361	0.0297418
6850	SYK	-3.06031	1.0009	-3.05893	0.00222129	0.0297438
2077	ERF	-1.17049	0.146501	-3.05808	0.00222764	0.0297438
8564	KMO	-1.49659	0.239507	-3.05803	0.00222794	0.0297438
5947	RBP1	-1.72393	0.317811	-3.05797	0.00222839	0.0297438
4494	MT1F	2.3507	0.591081	3.05755	0.00223154	0.0297438
3569	IL6	3.11933	1.04115	3.05707	0.00223509	0.0297438
9956	HS3ST2	-3.27198	1.14586	-3.05665	0.00223825	0.0297438
3033	HADH	-3.13464	1.0525	-3.05546	0.00224713	0.0297438
1803	DPP4	1.63544	0.286523	3.0553	0.00224835	0.0297438
27074	LAMP3	3.753	1.5095	3.05465	0.00225323	0.0297438
3735	KARS	2.0321	0.442678	3.05422	0.00225647	0.0297438
6789	STK4	1.19155	0.152212	3.05413	0.00225712	0.0297438
51506	UFC1	-1.16677	0.145962	-3.05398	0.00225825	0.0297438
9695	EDEM1	2.5996	0.725038	3.05299	0.00226571	0.0297971
27335	EIF3K	-2.30033	0.568102	-3.05195	0.0022736	0.0298556
4790	NFKB1	3.04681	0.997092	3.05125	0.00227893	0.0298804
283871	PGP	-1.53116	0.251918	-3.05064	0.00228351	0.0298954
157922	CAMSAP1	-1.27808	0.175619	-3.04981	0.00228989	0.0299339
8809	IL18R1	1.15994	0.144782	3.04846	0.00230019	0.0299887
8454	CUL1	2.87026	0.886895	3.0478	0.00230527	0.0299887
5129	CDK18	2.01295	0.436304	3.04747	0.0023078	0.0299887
3753	KCNE1	1.15429	0.143529	3.04681	0.00231282	0.0299887
2936	GSR	-1.43954	0.223249	-3.04669	0.00231375	0.0299887
1175	AP2S1	-2.66095	0.763014	-3.04629	0.00231685	0.0299887
11259	FILIP1L	2.63343	0.747397	3.04611	0.00231823	0.0299887
8542	APOL1	3.86175	1.60899	3.04444	0.00233114	0.0300986
4055	LTBR	1.1646	0.146433	3.0434	0.00233923	0.0300986
27089	UQCRQ	-2.2194	0.531855	-3.04326	0.00234032	0.0300986
10592	SMC2	-1.88324	0.382953	-3.04322	0.00234058	0.0300986
55227	LRRC1	1.18349	0.151414	3.04146	0.00235433	0.0302106
7381	UQCRB	-2.55269	0.704535	-3.04122	0.00235624	0.0302106
7290	HIRA	1.15541	0.144539	3.03908	0.00237301	0.0303808
1594	CYP27B1	4.91994	2.62206	3.03835	0.00237874	0.0304094
1460	CSNK2B	-1.16729	0.147775	-3.03654	0.00239311	0.0305337
706	TSPO	-2.03007	0.447042	-3.03624	0.00239549	0.0305337
23061	TBC1D9B	-2.49717	0.677143	-3.03464	0.00240821	0.0306509
79792	GSDMD	2.5202	0.690046	3.03386	0.00241447	0.0306713
81622	UNC93B1	1.99099	0.430757	3.03356	0.00241687	0.0306713
29919	RMC1	2.1288	0.49275	3.03264	0.00242424	0.03072
9556	ATP5MPL	-2.19927	0.526103	-3.03209	0.00242865	0.0307311
10493	VAT1	-3.18801	1.10786	-3.02884	0.00245497	0.0310189
65108	MARCKSL1	3.82811	1.59952	3.02684	0.00247125	0.0311793
51290	ERGIC2	-1.17671	0.151206	-3.02612	0.00247716	0.0312086
1381	CRABP1	2.05528	0.461484	3.02547	0.00248247	0.0312303
5805	PTS	-1.13978	0.141998	-3.02468	0.00248899	0.0312536
10241	CALCOCO2	1.26816	0.175823	3.02437	0.00249151	0.0312536
55862	ECHDC1	-1.17177	0.15034	-3.02206	0.00251059	0.0313127
64116	SLC39A8	2.87536	0.905297	3.02202	0.00251095	0.0313127
64755	C16orf58	-1.64327	0.295718	-3.02184	0.00251247	0.0313127
3732	CD82	2.3971	0.629262	3.02183	0.00251247	0.0313127
1889	ECE1	2.17187	0.516641	3.02162	0.00251423	0.0313127
9798	IST1	1.15526	0.146251	3.02087	0.00252051	0.0313459
1134	CHRNA1	1.16343	0.148493	3.01916	0.00253479	0.0314784
9830	TRIM14	1.18355	0.153738	3.01854	0.00253998	0.0314944
85363	TRIM5	1.852	0.37654	3.01812	0.00254352	0.0314944
3559	IL2RA	5.97275	3.91737	3.01771	0.00254694	0.0314944
3295	HSD17B4	-2.20989	0.536442	-3.01724	0.0025509	0.0314986
4722	NDUFS3	-2.10152	0.486044	-3.01437	0.00257515	0.0317528
952	CD38	4.32145	2.05601	3.01382	0.0025798	0.0317559
3142	HLX	1.84694	0.375638	3.01348	0.0025827	0.0317559
55281	TMEM140	2.78158	0.8529	3.01192	0.00259604	0.0318233
6363	CCL19	5.1685	2.94488	3.01183	0.00259676	0.0318233
1727	CYB5R3	2.8282	0.881943	3.01155	0.00259916	0.0318233
9242	MSC	3.61901	1.44478	3.01085	0.00260521	0.0318525
23623	RUSC1	1.62719	0.292251	3.00995	0.00261293	0.031902
3693	ITGB5	-1.71226	0.324019	-3.00804	0.00262935	0.0320145
80219	COQ10B	1.91558	0.405545	3.00803	0.00262951	0.0320145
79956	ERMP1	-1.38524	0.21226	-3.0067	0.00264104	0.0321099
8820	HESX1	3.30441	1.20888	3.0054	0.00265231	0.0322019
9605	VPS9D1	1.16502	0.150442	3.00365	0.00266764	0.0323428
7136	TNNI2	-2.12236	0.499421	-3.00322	0.00267142	0.0323435
27299	ADAMDEC1	1.52765	0.258878	3.00245	0.00267815	0.0323523
54765	TRIM44	-1.1654	0.150678	-3.00229	0.00267959	0.0323523
4582	MUC1	4.38282	2.13204	3.00162	0.00268548	0.0323784
4063	LY9	-1.15465	0.148063	-3.00072	0.00269344	0.0324295
8195	MKKS	-1.82177	0.368828	-2.99972	0.00270227	0.0324907
2701	GJA4	1.47829	0.242936	2.99925	0.00270644	0.0324959
57214	CEMIP	1.13395	0.143295	2.99556	0.00273944	0.0327848
51714	SELENOT	-1.19258	0.158581	-2.99475	0.00274667	0.0327848
3421	IDH3G	-1.14008	0.144944	-2.99458	0.00274827	0.0327848
81543	LRRC3	1.15199	0.147995	2.9945	0.00274898	0.0327848
11062	DUS4L	-1.15426	0.148623	-2.99407	0.00275283	0.0327848
10966	RAB40B	-2.06208	0.474349	-2.99404	0.00275312	0.0327848
64759	TNS3	-1.13829	0.144642	-2.993	0.00276249	0.0328513
290	ANPEP	1.96051	0.429383	2.9919	0.00277249	0.0329252
51056	LAP3	3.75835	1.58374	2.98645	0.00282235	0.0334614
9060	PAPSS2	-1.14026	0.14581	-2.98613	0.00282534	0.0334614
8349	HIST2H2BE	2.89845	0.943206	2.98443	0.00284105	0.0336016
501	ALDH7A1	-2.22574	0.556483	-2.98365	0.00284834	0.0336422
2067	ERCC1	-2.29954	0.594554	-2.98226	0.00286131	0.0337495
5551	PRF1	1.36389	0.209236	2.98168	0.00286671	0.0337674
9194	SLC16A7	-1.15041	0.148924	-2.98107	0.00287244	0.0337891
54946	SLC41A3	-1.12445	0.142337	-2.98044	0.00287835	0.0338062
9897	WASHC5	-1.72667	0.335709	-2.98009	0.00288168	0.0338062
7186	TRAF2	1.65388	0.308327	2.9785	0.00289664	0.033936
10632	ATP5MG	-1.77143	0.353832	-2.978	0.00290131	0.0339432
2961	GTF2E2	1.68802	0.321441	2.97733	0.00290769	0.0339432
10120	ACTR1B	-1.14625	0.148233	-2.9772	0.00290897	0.0339432
79921	TCEAL4	-1.29395	0.188959	-2.97669	0.00291376	0.0339535
64924	SLC30A5	-1.14599	0.148292	-2.97594	0.00292094	0.0339916
56986	DTWD1	-1.53042	0.264606	-2.97516	0.00292833	0.0339937
5576	PRKAR2A	-1.1698	0.154604	-2.9751	0.00292894	0.0339937
55346	TCP11L1	1.75049	0.346451	2.97399	0.00293953	0.0340634
64598	MOSPD3	-1.41306	0.225809	-2.97365	0.00294278	0.0340634
10039	PARP3	1.43002	0.23161	2.97141	0.00296431	0.0341869
54107	POLE3	-1.8469	0.386354	-2.97132	0.00296519	0.0341869
6188	RPS3	-2.03163	0.467682	-2.97077	0.00297058	0.0341869
149603	RNF187	-1.66164	0.31286	-2.97072	0.00297105	0.0341869
29967	LRP12	2.14928	0.523515	2.97049	0.00297328	0.0341869
54970	TTC12	-1.14989	0.149889	-2.9701	0.00297705	0.0341869
79370	BCL2L14	4.36655	2.16392	2.96837	0.00299388	0.0342781
57185	NIPAL3	1.11435	0.14102	2.96745	0.0030028	0.0342781
114882	OSBPL8	-2.60727	0.772022	-2.96737	0.00300359	0.0342781
5581	PRKCE	1.14825	0.149739	2.96734	0.00300385	0.0342781
5025	P2RX4	1.13894	0.147348	2.96707	0.00300648	0.0342781
4711	NDUFB5	-1.8053	0.370261	-2.96685	0.00300865	0.0342781
8722	CTSF	-2.01666	0.463161	-2.96323	0.00304425	0.0346383
53918	PELO	1.43425	0.234497	2.96179	0.00305855	0.0347383
79065	ATG9A	-1.37979	0.217145	-2.961	0.00306644	0.0347383
8189	SYMPK	1.60511	0.293874	2.9609	0.00306738	0.0347383
5168	ENPP2	2.07894	0.49304	2.96074	0.00306903	0.0347383
79622	SNRNP25	-2.38578	0.649628	-2.96004	0.00307596	0.0347715
25850	ZNF345	-1.13463	0.14738	-2.95552	0.00312139	0.0352393
83440	ADPGK	2.16256	0.536638	2.95208	0.00315644	0.0355859
57020	VPS35L	-1.14376	0.150149	-2.9517	0.00316028	0.0355859
3758	KCNJ1	-1.12615	0.145659	-2.95072	0.00317035	0.0356531
4360	MRC1	-2.87898	0.953978	-2.94761	0.00320244	0.0359674
3557	IL1RN	2.31483	0.617072	2.94681	0.00321072	0.0359891
5954	RCN1	2.67193	0.822319	2.94649	0.00321402	0.0359891
10233	LRRC23	-1.1333	0.147966	-2.94622	0.00321679	0.0359891
4185	ADAM11	1.71656	0.339882	2.94438	0.003236	0.0361171
30844	EHD4	1.69817	0.33265	2.94433	0.00323654	0.0361171
11072	DUSP14	-1.59654	0.294266	-2.94313	0.00324909	0.0362018
81876	RAB1B	-1.24247	0.178292	-2.94252	0.00325557	0.0362018
10139	ARFRP1	1.78058	0.366245	2.94223	0.00325863	0.0362018
9776	ATG13	1.13184	0.148006	2.94202	0.00326078	0.0362018
7840	ALMS1	-1.13608	0.149172	-2.94147	0.00326662	0.0362203
79899	PRR5L	-1.36829	0.216696	-2.93936	0.00328891	0.0363967
90141	EFCAB11	-1.1291	0.147575	-2.93917	0.0032909	0.0363967
26276	VPS33B	1.12134	0.14563	2.93841	0.00329903	0.0364402
10076	PTPRU	1.84007	0.392411	2.9374	0.00330977	0.0365125
23097	CDK19	-1.80898	0.379389	-2.93691	0.00331495	0.0365233
8310	ACOX3	1.21342	0.170771	2.93632	0.00332128	0.0365467
5427	POLE2	-1.39876	0.227106	-2.93515	0.0033339	0.0366392
3959	LGALS3BP	2.79706	0.909261	2.93331	0.00335372	0.0368105
10261	IGSF6	-2.32248	0.627158	-2.93267	0.00336059	0.0368379
6404	SELPLG	-1.71123	0.3406	-2.93215	0.00336627	0.0368379
8760	CDS2	1.11485	0.144617	2.9316	0.00337217	0.0368379
9902	MRC2	-1.63479	0.311066	-2.93113	0.00337733	0.0368379
4329	ALDH6A1	-2.45691	0.702654	-2.93101	0.00337857	0.0368379
51690	LSM7	-2.07346	0.50054	-2.93073	0.00338165	0.0368379
2012	EMP1	-1.38449	0.223506	-2.9285	0.00340602	0.037057
57226	LYRM2	-1.10531	0.142601	-2.92699	0.0034226	0.0371908
2634	GBP2	4.09578	1.95978	2.92572	0.00343661	0.0372548
1806	DPYD	-1.12221	0.147206	-2.9249	0.00344571	0.0372548
80174	DBF4B	1.11436	0.145169	2.92474	0.00344745	0.0372548
63892	THADA	-2.71966	0.864786	-2.92456	0.00344943	0.0372548
3257	HPS1	-1.18235	0.16345	-2.92452	0.00344991	0.0372548
22904	SBNO2	2.21661	0.574859	2.92354	0.00346076	0.0373255
6749	SSRP1	-1.32112	0.204297	-2.92289	0.00346799	0.0373572
883	KYAT1	-1.12108	0.147249	-2.92153	0.00348314	0.0374577
8309	ACOX2	-2.03442	0.484994	-2.92128	0.00348594	0.0374577
5607	MAP2K5	-1.12136	0.147499	-2.91979	0.00350271	0.037561
976	ADGRE5	1.53965	0.278163	2.91926	0.00350866	0.037561
10914	PAPOLA	-1.11169	0.145054	-2.91891	0.0035126	0.037561
26873	OPLAH	-1.10358	0.142948	-2.91889	0.00351284	0.037561
83443	SF3B5	-1.54384	0.27984	-2.91841	0.00351817	0.0375718
8569	MKNK1	-2.55956	0.769819	-2.91724	0.00353147	0.0376676
23505	TMEM131	2.44665	0.703901	2.91619	0.00354336	0.0377481
8778	SIGLEC5	1.10964	0.144854	2.91552	0.00355095	0.0377588
80380	PDCD1LG2	2.64924	0.82578	2.91534	0.00355305	0.0377588
30001	ERO1A	1.73611	0.354872	2.91435	0.00356434	0.0378325
25980	AAR2	1.11309	0.145939	2.91369	0.00357187	0.0378662
79640	C22orf46	1.10027	0.142771	2.91193	0.00359208	0.0380341
6773	STAT2	2.53847	0.760546	2.91078	0.0036053	0.0381276
4920	ROR2	1.11928	0.148057	2.90887	0.00362741	0.0382897
7185	TRAF1	5.01974	2.98059	2.90757	0.00364245	0.0382897
8665	EIF3F	-1.52998	0.276912	-2.90748	0.00364356	0.0382897
1964	EIF1AX	-1.10767	0.145149	-2.9074	0.00364448	0.0382897
521	ATP5ME	-2.0046	0.475435	-2.90725	0.00364619	0.0382897
8574	AKR7A2	-2.88193	0.983146	-2.90653	0.00365459	0.0382897
79587	CARS2	-2.12429	0.534406	-2.90589	0.00366211	0.0382897
3430	IFI35	4.45862	2.35516	2.90529	0.00366909	0.0382897
23597	ACOT9	2.91518	1.007	2.90504	0.00367209	0.0382897
392	ARHGAP1	-1.35493	0.217548	-2.90495	0.00367311	0.0382897
79149	ZSCAN5A	-1.4088	0.235205	-2.90487	0.00367405	0.0382897
79817	MOB3B	-1.18258	0.165774	-2.9045	0.00367838	0.0382897
54518	APBB1IP	-1.68256	0.335632	-2.90428	0.00368097	0.0382897
3779	KCNMB1	1.81076	0.388757	2.90417	0.0036823	0.0382897
1978	EIF4EBP1	-2.43127	0.701746	-2.9023	0.0037043	0.038465
51071	DERA	-1.35253	0.217222	-2.90199	0.003708	0.038465
1647	GADD45A	2.12217	0.535346	2.90043	0.00372649	0.0386107
51018	RRP15	-1.28989	0.197838	-2.89999	0.00373171	0.0386182
25873	RPL36	-1.10674	0.145683	-2.89962	0.0037361	0.0386182
5327	PLAT	2.30974	0.635934	2.89639	0.00377486	0.0389375
2119	ETV5	-1.61918	0.312561	-2.89619	0.00377722	0.0389375
6829	SUPT5H	1.44057	0.247453	2.89593	0.00378042	0.0389375
2054	STX2	-1.66454	0.330523	-2.89531	0.00378786	0.0389679
1573	CYP2J2	1.14145	0.155475	2.89486	0.00379332	0.038978
4929	NR4A2	1.11634	0.14883	2.89369	0.00380741	0.0390727
57406	ABHD6	-2.71379	0.879764	-2.8933	0.00381222	0.0390727
8449	DHX16	1.35994	0.220976	2.89298	0.00381603	0.0390727
7879	RAB7A	-1.72174	0.354725	-2.89082	0.00384241	0.0392965
25780	RASGRP3	-1.71885	0.353786	-2.88979	0.00385495	0.0393785
27297	CRCP	-1.09615	0.144044	-2.88817	0.00387488	0.0395005
10964	IFI44L	3.45124	1.42821	2.88789	0.00387839	0.0395005
9209	LRRFIP2	2.11015	0.534104	2.88736	0.00388489	0.0395005
11018	TMED1	1.39739	0.234227	2.88735	0.00388507	0.0395005
2081	ERN1	1.55672	0.291167	2.88497	0.00391457	0.0395852
3475	IFRD1	1.53864	0.284501	2.88467	0.00391825	0.0395852
23404	EXOSC2	-1.10666	0.14718	-2.88463	0.00391874	0.0395852
64395	GMCL1	-1.93936	0.452085	-2.88436	0.00392216	0.0395852
55213	RCBTB1	-1.29076	0.200264	-2.88433	0.0039225	0.0395852
27173	SLC39A1	1.50395	0.271889	2.88428	0.00392315	0.0395852
10598	AHSA1	1.36307	0.223366	2.8841	0.00392528	0.0395852
9144	SYNGR2	1.38812	0.231795	2.8832	0.00393661	0.0396441
348995	NUP43	-1.85879	0.415779	-2.88269	0.00394295	0.0396441
51304	ZDHHC3	-1.11131	0.148636	-2.88254	0.0039448	0.0396441
9308	CD83	2.50585	0.756192	2.88163	0.00395622	0.039713
7293	TNFRSF4	1.49417	0.269061	2.88055	0.00396986	0.0398039
1892	ECHS1	-1.66993	0.336819	-2.87739	0.00400978	0.0400968
79675	FASTKD1	-1.10188	0.14667	-2.87716	0.00401266	0.0400968
24141	LAMP5	1.10491	0.147498	2.87696	0.00401528	0.0400968
2867	FFAR2	2.14442	0.555806	2.87639	0.00402252	0.0400968
535	ATP6V0A1	-2.67691	0.866473	-2.87578	0.00403031	0.0400968
64172	OSGEPL1	-1.10209	0.146874	-2.87571	0.00403119	0.0400968
10939	AFG3L2	-1.0939	0.144699	-2.8757	0.00403136	0.0400968
6622	SNCA	-1.88105	0.428162	-2.87473	0.00404377	0.0401743
3094	HINT1	-1.0824	0.141972	-2.87268	0.00407003	0.040389
10467	ZNHIT1	-1.96292	0.467604	-2.87054	0.00409768	0.0405005
22929	SEPHS1	-1.70112	0.35119	-2.87054	0.00409773	0.0405005
222658	KCTD20	-1.10201	0.147396	-2.8704	0.00409952	0.0405005
28990	ASTE1	-1.10031	0.146982	-2.87	0.00410473	0.0405005
716	C1S	3.53491	1.5172	2.86984	0.00410683	0.0405005
57172	CAMK1G	2.9917	1.08687	2.86965	0.00410922	0.0405005
645	BLVRB	-3.0647	1.14141	-2.86858	0.00412322	0.0405707
4702	NDUFA8	-1.73815	0.367195	-2.86839	0.00412568	0.0405707
9652	TTC37	-1.08841	0.144132	-2.86691	0.00414505	0.0407152
7262	PHLDA2	1.91869	0.448357	2.86545	0.00416422	0.0407788
2907	GRINA	2.09411	0.534174	2.86522	0.0041672	0.0407788
90634	N4BP2L1	2.96089	1.06808	2.86498	0.00417041	0.0407788
6426	SRSF1	-1.09481	0.146038	-2.86487	0.00417183	0.0407788
10320	IKZF1	-1.10014	0.147488	-2.86463	0.00417498	0.0407788
85476	GFM1	-1.38428	0.233786	-2.86296	0.004197	0.0409478
79955	PDZD7	1.07945	0.142282	2.86172	0.00421356	0.0410633
8837	CFLAR	2.66511	0.867953	2.86067	0.00422749	0.041153
55313	CPPED1	-2.32293	0.659745	-2.85988	0.00423801	0.0412092
8942	KYNU	3.0277	1.12138	2.85915	0.0042478	0.0412582
10526	IPO8	-1.09685	0.147309	-2.8578	0.00426586	0.0413874
476	ATP1A1	-1.0851	0.144207	-2.85743	0.00427083	0.0413894
51504	TRMT112	-1.09947	0.148181	-2.85617	0.00428781	0.0414966
4723	NDUFV1	-2.08307	0.532009	-2.8559	0.00429144	0.0414966
5933	RBL1	-1.08466	0.144305	-2.8553	0.00429966	0.04153
29899	GPSM2	-1.23295	0.186548	-2.85463	0.00430875	0.0415716
8876	VNN1	-1.85981	0.424926	-2.85307	0.00432992	0.041636
715	C1R	3.31017	1.34623	2.85292	0.00433195	0.041636
55014	STX17	2.55416	0.801716	2.85258	0.00433653	0.041636
63916	ELMO2	2.31376	0.658037	2.85228	0.00434069	0.041636
27036	SIGLEC7	-1.85604	0.423593	-2.85176	0.00434782	0.041636
7084	TK2	-2.20837	0.59975	-2.85159	0.00435015	0.041636
23682	RAB38	-1.81717	0.406118	-2.85147	0.00435174	0.041636
9414	TJP2	1.95991	0.472473	2.85133	0.00435374	0.041636
7923	HSD17B8	-2.03246	0.509097	-2.84854	0.00439205	0.0419561
944	TNFSF8	-1.74748	0.376566	-2.84768	0.00440388	0.042023
5438	POLR2I	-1.57447	0.305891	-2.84676	0.00441662	0.0420983
3576	CXCL8	1.46543	0.265091	2.84622	0.00442418	0.0421242
3646	EIF3E	-1.52068	0.285597	-2.84552	0.00443397	0.0421309
10561	IFI44	3.57446	1.57826	2.84526	0.00443757	0.0421309
23585	TMEM50A	1.34608	0.223839	2.84512	0.00443942	0.0421309
7314	UBB	1.40381	0.243512	2.84477	0.00444438	0.0421319
5464	PPA1	3.2145	1.2784	2.84301	0.0044689	0.0422727
2870	GRK6	-1.54305	0.294602	-2.84291	0.00447032	0.0422727
10994	ILVBL	-1.84906	0.423107	-2.84266	0.00447382	0.0422727
8975	USP13	1.87022	0.432987	2.84221	0.00448022	0.0422873
56180	MOSPD1	-1.74086	0.375617	-2.84047	0.00450475	0.0424451
51075	TMX2	-1.08367	0.145565	-2.84033	0.00450671	0.0424451
28972	SPCS1	-1.06947	0.141879	-2.8393	0.00452132	0.0425366
51514	DTL	-1.17022	0.170109	-2.83729	0.00454984	0.0427586
55165	CEP55	-1.13301	0.159553	-2.83648	0.00456136	0.0428206
8540	AGPS	-1.08903	0.14751	-2.83549	0.00457557	0.0428656
8829	NRP1	-2.34737	0.685467	-2.83522	0.00457936	0.0428656
11135	CDC42EP1	1.07888	0.144811	2.83511	0.00458094	0.0428656
81796	SLCO5A1	3.30201	1.35817	2.83336	0.00460616	0.0430385
51614	ERGIC3	-1.29346	0.208436	-2.83314	0.00460932	0.0430385
51134	CEP83	-1.09056	0.148236	-2.83252	0.00461824	0.0430474
8887	TAX1BP1	1.07401	0.143817	2.83207	0.0046248	0.0430474
9915	ARNT2	2.10039	0.550045	2.83204	0.00462514	0.0430474
114883	OSBPL9	2.94355	1.08231	2.82941	0.00466343	0.0433574
84898	PLXDC2	-2.9457	1.08421	-2.829	0.00466936	0.0433662
64743	WDR13	-1.0777	0.145169	-2.82854	0.00467611	0.0433825
815	CAMK2A	1.92626	0.464205	2.82722	0.00469544	0.043488
3706	ITPKA	1.0747	0.144509	2.82708	0.00469749	0.043488
79094	CHAC1	1.07359	0.144263	2.82657	0.00470501	0.0435113
55602	CDKN2AIP	-1.0715	0.14376	-2.826	0.00471339	0.043518
400	ARL1	-1.75129	0.384114	-2.82572	0.0047175	0.043518
8743	TNFSF10	3.37739	1.4288	2.8255	0.00472075	0.043518
51510	CHMP5	2.15413	0.581491	2.82488	0.00472979	0.0435552
684	BST2	3.0339	1.15456	2.82353	0.00474977	0.0436929
27236	ARFIP1	-1.91586	0.460782	-2.82238	0.00476688	0.0437118
341	APOC1	-2.30608	0.667694	-2.82219	0.00476967	0.0437118
78999	LRFN4	-1.74509	0.382479	-2.82171	0.00477677	0.0437118
54585	LZTFL1	-2.33333	0.683879	-2.82155	0.00477925	0.0437118
79095	C9orf16	-1.63791	0.336991	-2.82151	0.00477981	0.0437118
5654	HTRA1	-2.35862	0.698874	-2.82136	0.004782	0.0437118
23378	RRP8	-1.06021	0.141268	-2.82078	0.00479077	0.0437459
8930	MBD4	-1.59223	0.318917	-2.81948	0.00481021	0.0438774
353	APRT	-1.95572	0.481476	-2.81851	0.00482477	0.0439641
57017	COQ9	-1.67184	0.352008	-2.81786	0.00483455	0.0439717
9811	CTIF	-1.39553	0.24528	-2.81778	0.00483573	0.0439717
9131	AIFM1	-2.29557	0.664393	-2.81629	0.00485812	0.0441292
8877	SPHK1	2.31702	0.67719	2.81562	0.00486835	0.0441759
5827	PXMP2	-1.60623	0.32557	-2.81504	0.00487708	0.044209
8661	EIF3A	-1.07892	0.147081	-2.81326	0.00490417	0.044404
5532	PPP3CB	-1.07669	0.146506	-2.81296	0.0049088	0.044404
9403	SELENOF	-1.07463	0.14622	-2.81033	0.00494905	0.0447086
9670	IPO13	-1.08444	0.148959	-2.80977	0.00495776	0.0447086
1152	CKB	2.7053	0.927031	2.80976	0.00495791	0.0447086
25819	NOCT	1.06912	0.145115	2.80654	0.00500768	0.0450873
4939	OAS2	3.89808	1.92935	2.80637	0.00501028	0.0450873
26133	TRPC4AP	2.74045	0.954915	2.80439	0.00504115	0.0453182
64981	MRPL34	-1.07597	0.147384	-2.8027	0.00506766	0.0455095
51365	PLA1A	4.24299	2.29451	2.80109	0.0050931	0.0455723
55858	TMEM165	1.75589	0.392992	2.80096	0.00509514	0.0455723
3309	HSPA5	-2.22236	0.629536	-2.80094	0.00509538	0.0455723
4254	KITLG	-1.0689	0.145637	-2.80093	0.00509563	0.0455723
1350	COX7C	-1.50047	0.287159	-2.80006	0.00510932	0.0456478
10488	CREB3	1.6771	0.359033	2.79893	0.00512721	0.0457427
9819	TSC22D2	1.77965	0.404425	2.79844	0.00513497	0.0457427
79848	CSPP1	-1.06033	0.143577	-2.79834	0.00513662	0.0457427
10730	YME1L1	1.19597	0.18272	2.79788	0.00514398	0.0457427
2135	EXTL2	1.07046	0.146395	2.79773	0.00514626	0.0457427
6652	SORD	-2.33925	0.69942	-2.7971	0.00515636	0.0457445
51102	MECR	-1.06805	0.145808	-2.79706	0.00515698	0.0457445
1528	CYB5A	1.93446	0.478723	2.79588	0.00517584	0.045865
3017	HIST1H2BD	2.86787	1.05344	2.79418	0.00520316	0.0460602
7574	ZNF26	-1.39501	0.249495	-2.79285	0.00522454	0.0462023
221	ALDH3B1	-1.65445	0.35159	-2.79021	0.0052674	0.0465341
11235	PDCD10	1.0453	0.140448	2.78923	0.00528342	0.0466282
4940	OAS3	3.68678	1.74933	2.78748	0.00531199	0.0468328
83941	TM2D1	-1.05881	0.144333	-2.78699	0.00532005	0.0468563
5147	PDE6D	1.06465	0.146056	2.78578	0.00533989	0.046918
1962	EHHADH	1.13352	0.165652	2.78505	0.005352	0.046918
5515	PPP2CA	1.06317	0.145761	2.78472	0.00535737	0.046918
10346	TRIM22	2.95588	1.12722	2.78409	0.00536783	0.046918
27309	ZNF330	-2.09013	0.563636	-2.78403	0.00536887	0.046918
10150	MBNL2	-1.58298	0.323318	-2.78395	0.00537011	0.046918
4173	MCM4	-1.4846	0.284386	-2.78391	0.00537076	0.046918
6776	STAT5A	1.48871	0.286006	2.78369	0.00537444	0.046918
57418	WDR18	-1.2049	0.18737	-2.78355	0.00537668	0.046918
51762	RAB8B	2.49037	0.800593	2.78329	0.00538102	0.046918
9997	SCO2	3.41128	1.50326	2.78228	0.00539781	0.0470172
57088	PLSCR4	1.75705	0.399101	2.78127	0.00541472	0.0470841
79902	NUP85	-2.49956	0.80774	-2.78117	0.00541632	0.0470841
64092	SAMSN1	2.97221	1.14323	2.77979	0.00543936	0.0472371
4496	MT1H	1.94991	0.492223	2.77929	0.00544779	0.0472631
11019	LIAS	-1.05994	0.145608	-2.77771	0.00547435	0.0473741
7423	VEGFB	-2.9309	1.11345	-2.77758	0.0054766	0.0473741
7128	TNFAIP3	2.71583	0.956047	2.77756	0.00547693	0.0473741
9214	FCMR	-1.5798	0.323728	-2.77659	0.00549329	0.047435
79989	TTC26	1.06006	0.145769	2.77649	0.00549488	0.047435
10988	METAP2	-1.05027	0.143172	-2.77569	0.00550844	0.0475048
11011	TLK2	1.88928	0.463611	2.77473	0.00552476	0.0475767
54865	GPATCH4	-1.04285	0.141273	-2.77456	0.00552771	0.0475767
25880	TMEM186	-1.05331	0.144218	-2.77362	0.00554368	0.0476668
7707	ZNF148	-1.05915	0.145966	-2.77226	0.00556692	0.0478194
8767	RIPK2	3.15691	1.2973	2.77167	0.0055769	0.0478578
4669	NAGLU	-1.04068	0.141077	-2.77071	0.00559338	0.0479432
9764	KIAA0513	-1.57957	0.325107	-2.7703	0.00560045	0.0479432
79086	SMIM7	-1.58263	0.326407	-2.77013	0.0056034	0.0479432
79026	AHNAK	-2.34144	0.715384	-2.76831	0.00563485	0.048165
55556	ENOSF1	-3.16256	1.30587	-2.76751	0.00564862	0.0482352
3306	HSPA2	2.65583	0.921304	2.76694	0.00565855	0.0482726
7390	UROS	-1.87097	0.457423	-2.76635	0.00566881	0.0483127
211	ALAS1	2.16503	0.612865	2.76555	0.00568266	0.0483833
39	ACAT2	-1.68969	0.374111	-2.76253	0.00573546	0.0487851
8270	LAGE3	-1.48621	0.289549	-2.76196	0.00574554	0.0488231
7468	NSD2	-1.18921	0.185469	-2.76134	0.00575639	0.0488675
2539	G6PD	-1.05101	0.145237	-2.75784	0.00581852	0.0493467
79074	C2orf49	1.04565	0.14381	2.75736	0.00582702	0.0493706
5627	PROS1	-1.20151	0.190069	-2.75596	0.00585205	0.049487
54093	SETD4	-1.0401	0.142432	-2.75595	0.00585214	0.049487
7384	UQCRC1	-1.82708	0.439789	-2.75509	0.00586752	0.0495309
3149	HMGB3	-1.48474	0.290436	-2.75503	0.00586873	0.0495309
9095	TBX19	1.65777	0.362345	2.75399	0.00588737	0.04964
23338	JADE2	2.00836	0.53211	2.75322	0.00590125	0.0497089
29796	UQCR10	-1.33005	0.233903	-2.7501	0.00595773	0.0501361
9879	DDX46	-2.126	0.597895	-2.74948	0.00596907	0.0501829
6170	RPL39	-1.04488	0.144461	-2.74912	0.00597559	0.0501892
9398	CD101	-1.17662	0.183246	-2.74865	0.0059842	0.050213
9381	OTOF	1.02112	0.138209	2.74669	0.00601999	0.0504646
8668	EIF3I	-1.04554	0.14494	-2.74628	0.00602745	0.0504785
5931	RBBP7	-1.05299	0.147144	-2.74508	0.00604963	0.0505802
5984	RFC4	-1.20024	0.191223	-2.74471	0.00605639	0.0505802
9703	KIAA0100	-1.03753	0.142895	-2.74468	0.00605706	0.0505802
51171	HSD17B14	-1.32276	0.232424	-2.74373	0.00607453	0.0506355
9865	TRIL	1.49079	0.295233	2.74369	0.00607533	0.0506355
1203	CLN5	1.22351	0.198904	2.74337	0.00608117	0.0506356
51433	ANAPC5	-1.31683	0.230533	-2.74261	0.00609529	0.0507047
7408	VASP	-1.13085	0.170369	-2.73973	0.00614892	0.0511019
11337	GABARAP	-1.51137	0.304775	-2.73767	0.00618759	0.0513741
54867	TMEM214	-1.04612	0.146069	-2.73718	0.0061969	0.0514023
51116	MRPS2	-1.04305	0.145256	-2.73677	0.00620454	0.0514166
51110	LACTB2	-1.88081	0.473061	-2.73456	0.0062464	0.0517143
10927	SPIN1	-1.66337	0.370088	-2.73424	0.00625237	0.0517145
3182	HNRNPAB	-1.49633	0.299596	-2.73375	0.00626181	0.0517433
9813	EFCAB14	-1.52555	0.311518	-2.73329	0.0062706	0.0517626
2633	GBP1	4.83418	3.12919	2.7328	0.00627992	0.0517626
1059	CENPB	-1.03171	0.142539	-2.73269	0.00628202	0.0517626
1958	EGR1	-1.6811	0.378584	-2.73219	0.00629143	0.0517911
3840	KPNA4	-1.4013	0.263114	-2.73187	0.00629764	0.0517931
6373	CXCL11	5.08538	3.46612	2.7315	0.0063046	0.0518014
54918	CMTM6	1.04627	0.146799	2.73076	0.00631891	0.0518516
89781	HPS4	-1.09613	0.161181	-2.73026	0.00632852	0.0518516
145389	SLC38A6	-3.04744	1.246	-2.73008	0.00633188	0.0518516
3104	ZBTB48	-1.14165	0.174889	-2.72994	0.00633457	0.0518516
5530	PPP3CA	-2.34396	0.73757	-2.72928	0.00634724	0.0519064
57118	CAMK1D	-1.49385	0.299843	-2.7281	0.00637012	0.0520446
23643	LY96	-2.49947	0.839811	-2.72746	0.00638244	0.0520954
10791	VAMP5	4.6949	2.96441	2.72682	0.0063947	0.0520954
1593	CYP27A1	-2.274	0.695481	-2.72676	0.00639592	0.0520954
9654	TTLL4	-1.38424	0.257752	-2.72654	0.0064003	0.0520954
29890	RBM15B	-1.02888	0.142608	-2.72454	0.00643909	0.0523621
54681	P4HTM	-1.35023	0.246189	-2.72127	0.00650308	0.0527991
7511	XPNPEP1	2.85326	1.09943	2.72118	0.00650499	0.0527991
4901	NRL	1.02041	0.140731	2.72008	0.0065267	0.0528773
26063	DECR2	-1.532	0.317223	-2.72004	0.00652743	0.0528773
9145	SYNGR1	-1.46662	0.290785	-2.71976	0.00653287	0.0528773
25840	METTL7A	-1.4891	0.300713	-2.71549	0.00661781	0.0534724
7094	TLN1	-1.00682	0.137476	-2.71544	0.00661869	0.0534724
9901	SRGAP3	-2.1601	0.633316	-2.71433	0.00664095	0.0535611
5797	PTPRM	-2.01336	0.550218	-2.71428	0.00664199	0.0535611
3418	IDH2	-1.33824	0.243207	-2.71359	0.00665581	0.0536227
63967	CLSPN	1.31897	0.236353	2.71304	0.00666698	0.053663
63935	PCIF1	1.13146	0.173998	2.71249	0.0066779	0.0536885
80071	CCDC15	-1.41311	0.271449	-2.71227	0.00668249	0.0536885
6002	RGS12	-1.02431	0.142708	-2.71148	0.00669832	0.0537659
7100	TLR5	-2.71239	1.00158	-2.71025	0.00672326	0.0538511
27333	GOLIM4	-1.57501	0.337728	-2.7102	0.00672428	0.0538511
54433	GAR1	-1.63218	0.362809	-2.70976	0.00673326	0.0538511
9388	LIPG	1.51335	0.311908	2.70973	0.00673371	0.0538511
10721	POLQ	-1.06581	0.154746	-2.70938	0.00674098	0.0538597
2537	IFI6	2.27772	0.707928	2.70711	0.00678719	0.0541791
374291	NDUFS7	-2.17196	0.644147	-2.7062	0.00680585	0.0542782
9055	PRC1	-1.51069	0.311695	-2.70589	0.00681212	0.0542784
126231	ZNF573	-2.60096	0.925466	-2.70367	0.00685783	0.0545926
8562	DENR	-1.16085	0.184398	-2.70333	0.00686485	0.0545985
3600	IL15	2.8686	1.12675	2.70244	0.00688332	0.054646
430	ASCL2	1.7265	0.408155	2.70243	0.0068834	0.054646
5142	PDE4B	3.42152	1.60383	2.70172	0.00689816	0.0547132
6774	STAT3	3.40391	1.58847	2.70077	0.00691787	0.0548195
55236	UBA6	1.22744	0.206895	2.69852	0.00696476	0.0551145
23078	VWA8	-1.35368	0.251667	-2.69838	0.00696777	0.0551145
10947	AP3M2	-1.44206	0.28617	-2.6957	0.00702415	0.0554691
55691	FRMD4A	-2.11853	0.618021	-2.69483	0.00704235	0.0554691
23062	GGA2	-2.69901	1.00313	-2.6948	0.00704312	0.0554691
55003	PAK1IP1	-1.36599	0.25698	-2.69463	0.00704668	0.0554691
51542	VPS54	1.01884	0.142975	2.69449	0.00704973	0.0554691
356	FASLG	1.03125	0.146493	2.69436	0.00705234	0.0554691
7337	UBE3A	-1.02365	0.144369	-2.6941	0.00705785	0.0554691
1123	CHN1	1.00959	0.140486	2.69357	0.00706908	0.0554691
51293	CD320	-1.19814	0.197894	-2.69335	0.00707374	0.0554691
8535	CBX4	2.94684	1.1972	2.69323	0.00707641	0.0554691
55027	HEATR3	-1.96193	0.530805	-2.69287	0.00708398	0.0554784
4199	ME1	-2.93377	1.18729	-2.69245	0.00709295	0.0554986
8985	PLOD3	-1.67553	0.387376	-2.69207	0.00710108	0.0555123
56998	CTNNBIP1	-2.15963	0.643848	-2.69146	0.00711401	0.0555634
127544	RNF19B	3.73383	1.92634	2.69022	0.00714051	0.0557203
9284	NPIPA1	-1.00625	0.139966	-2.68963	0.00715304	0.055768
50848	F11R	1.00631	0.140138	2.68815	0.00718497	0.0559668
60488	MRPS35	-1.09143	0.164896	-2.68776	0.00719323	0.055969
2098	ESD	-1.05405	0.153837	-2.68739	0.00720132	0.055969
4023	LPL	-2.55662	0.905249	-2.68709	0.00720784	0.055969
3241	HPCAL1	-2.85166	1.12637	-2.68694	0.00721101	0.055969
2055	CLN8	-2.75414	1.05199	-2.68521	0.00724832	0.0561844
4170	MCL1	2.66057	0.981844	2.68506	0.00725169	0.0561844
7389	UROD	-1.93953	0.52204	-2.68438	0.00726644	0.0562486
9143	SYNGR3	1.013	0.142488	2.6836	0.0072834	0.0563297
59349	KLHL12	-1.12674	0.17643	-2.68248	0.00730777	0.0564213
6599	SMARCC1	-1.39286	0.269727	-2.68191	0.00732022	0.0564213
83660	TLN2	-1.17662	0.192533	-2.68154	0.00732849	0.0564213
2	A2M	-2.13707	0.635195	-2.68142	0.00733102	0.0564213
51312	SLC25A37	2.21139	0.680286	2.68114	0.00733718	0.0564213
10780	ZNF234	-1.29243	0.232376	-2.68109	0.00733833	0.0564213
51585	PCF11	-1.20733	0.202832	-2.68077	0.00734539	0.0564213
9360	PPIG	-1.01929	0.144579	-2.68069	0.00734716	0.0564213
5244	ABCB4	-1.8805	0.492678	-2.67912	0.00738165	0.0566019
9683	N4BP1	2.43909	0.828904	2.67902	0.0073837	0.0566019
57007	ACKR3	1.0162	0.144041	2.67755	0.00741626	0.0567996
5710	PSMD4	1.16911	0.190712	2.6771	0.00742621	0.0567996
64131	XYLT1	-2.34942	0.770302	-2.67688	0.00743103	0.0567996
818	CAMK2G	-1.62691	0.369431	-2.67668	0.00743563	0.0567996
57157	PHTF2	-1.5645	0.341732	-2.67629	0.00744422	0.0568153
55601	DDX60	3.81891	2.03936	2.67419	0.00749091	0.0569994
23421	ITGB3BP	-1.11485	0.173851	-2.6738	0.00749975	0.0569994
3134	HLA-F	2.83711	1.12604	2.67362	0.00750383	0.0569994
6938	TCF12	-1.02019	0.145611	-2.67352	0.007506	0.0569994
54664	TMEM106B	-1.0156	0.144307	-2.6735	0.0075065	0.0569994
54974	THG1L	1.01187	0.143255	2.67344	0.00750768	0.0569994
3707	ITPKB	-1.88822	0.4999	-2.67062	0.00757118	0.0574313
81	ACTN4	1.53031	0.328463	2.67016	0.0075815	0.0574594
4855	NOTCH4	2.05342	0.591588	2.66974	0.00759102	0.0574724
5023	P2RX1	-2.04131	0.584848	-2.66924	0.00760231	0.0574724
85236	HIST1H2BK	2.62802	0.969561	2.66896	0.00760871	0.0574724
1140	CHRNB1	1.67424	0.393556	2.66879	0.00761261	0.0574724
4651	MYO10	3.00234	1.26574	2.66862	0.00761626	0.0574724
54788	DNAJB12	1.00221	0.14108	2.66824	0.00762497	0.0574882
26094	DCAF4	-1.00085	0.140895	-2.66638	0.00766731	0.0577573
60526	LDAH	-1.00215	0.141374	-2.66532	0.0076916	0.0578329
9555	H2AFY	-2.7903	1.09614	-2.66512	0.00769604	0.0578329
23428	SLC7A8	-2.14381	0.6471	-2.66502	0.00769835	0.0578329
27072	VPS41	-1.03049	0.149544	-2.66478	0.00770395	0.0578329
56911	MAP3K7CL	1.00677	0.142774	2.66445	0.00771147	0.0578394
10328	EMC8	-0.992254	0.138783	-2.66351	0.00773297	0.0579506
8828	NRP2	1.8992	0.508625	2.663	0.00774465	0.0579881
79960	JADE1	-1.17965	0.196549	-2.66083	0.00779483	0.0583137
85446	ZFHX2	1.05732	0.158173	2.65852	0.00784843	0.0586641
5364	PLXNB1	0.983123	0.136879	2.65729	0.00787713	0.0588281
55501	CHST12	1.58384	0.355445	2.6566	0.00789335	0.0588755
10006	ABI1	2.07634	0.610936	2.65644	0.00789702	0.0588755
25874	MPC2	-2.30416	0.753067	-2.65519	0.00792641	0.0590287
9927	MFN2	-0.985878	0.137893	-2.65492	0.00793266	0.0590287
57178	ZMIZ1	-2.68717	1.02461	-2.6547	0.00793795	0.0590287
27348	TOR1B	3.56495	1.80462	2.65375	0.00796016	0.0591433
26275	HIBCH	-1.27509	0.230927	-2.65341	0.00796832	0.0591504
4236	MFAP1	0.989892	0.139222	2.65298	0.00797851	0.0591504
6156	RPL30	-1.71584	0.418338	-2.65285	0.00798153	0.0591504
10124	ARL4A	1.00307	0.143055	2.65204	0.00800072	0.0592422
54881	TEX10	-0.991607	0.139907	-2.65106	0.00802395	0.0593349
80772	CPTP	-1.13619	0.183738	-2.65063	0.00803407	0.0593349
1893	ECM1	-1.50332	0.321717	-2.65042	0.00803928	0.0593349
54529	ASNSD1	-0.996281	0.141304	-2.65036	0.00804055	0.0593349
1298	COL9A2	2.41108	0.828036	2.64964	0.00805781	0.0594119
6132	RPL8	-1.92262	0.527249	-2.64781	0.00810152	0.0596577
79720	VPS37B	-1.62375	0.376105	-2.64767	0.00810488	0.0596577
9185	REPS2	-2.28198	0.743166	-2.64709	0.00811887	0.0597101
56949	XAB2	1.00904	0.145345	2.64673	0.00812746	0.0597227
6461	SHB	-2.30164	0.756875	-2.64561	0.00815448	0.0598614
9792	SERTAD2	-1.58478	0.358892	-2.64537	0.0081601	0.0598614
56951	C5orf15	3.12917	1.4033	2.64152	0.00825347	0.0604953
8322	FZD4	0.984445	0.138926	2.64119	0.00826153	0.0605034
93974	ATP5IF1	-1.77201	0.450521	-2.64003	0.0082898	0.0605685
339229	OXLD1	-0.992133	0.141234	-2.63998	0.00829108	0.0605685
11059	WWP1	-2.85007	1.1655	-2.63997	0.00829133	0.0605685
60682	SMAP1	-1.00376	0.144651	-2.63917	0.00831094	0.0606418
8241	RBM10	0.991274	0.141099	2.63895	0.00831632	0.0606418
5140	PDE3B	-1.72366	0.426739	-2.63858	0.00832549	0.0606418
4591	TRIM37	-1.17582	0.198605	-2.63842	0.00832926	0.0606418
10066	SCAMP2	-2.04804	0.602813	-2.63784	0.00834365	0.0606546
8459	TPST2	-2.84915	1.16668	-2.63778	0.00834498	0.0606546
5108	PCM1	-1.86529	0.501229	-2.63468	0.0084216	0.0611604
51706	CYB5R1	-2.39969	0.829772	-2.63437	0.00842943	0.0611652
51372	TMA7	-2.26808	0.741465	-2.63399	0.00843892	0.0611652
79683	ZDHHC14	-2.47646	0.884084	-2.63381	0.00844338	0.0611652
824	CAPN2	-1.72859	0.431007	-2.63299	0.00846357	0.0612268
2052	EPHX1	-2.17827	0.684472	-2.6329	0.00846597	0.0612268
3682	ITGAE	-2.36835	0.810521	-2.63066	0.00852192	0.0615803
4190	MDH1	-1.68231	0.409186	-2.62994	0.00854004	0.0616599
374868	ATP9B	-1.35529	0.265648	-2.62953	0.00855025	0.0616824
54622	ARL15	-0.985991	0.140691	-2.62869	0.00857143	0.0617134
5546	PRCC	1.21089	0.212253	2.62831	0.00858106	0.0617134
1616	DAXX	2.464	0.878992	2.62814	0.00858531	0.0617134
898	CCNE1	-1.05092	0.159911	-2.62803	0.00858821	0.0617134
4621	MYH3	1.09405	0.173316	2.62795	0.00859004	0.0617134
1329	COX5B	-1.59282	0.367521	-2.6274	0.0086041	0.0617634
26099	SZRD1	2.07528	0.62429	2.62653	0.00862595	0.0618397
54623	PAF1	1.77425	0.456355	2.62641	0.00862896	0.0618397
8517	IKBKG	1.0275	0.153262	2.62462	0.00867451	0.0620923
55113	XKR8	1.57764	0.361369	2.62442	0.00867958	0.0620923
1117	CHI3L2	3.49849	1.77805	2.62367	0.00869885	0.0620923
2729	GCLC	-2.71125	1.06789	-2.62365	0.00869922	0.0620923
80196	RNF34	0.975108	0.138134	2.62363	0.00869992	0.0620923
79671	NLRX1	-1.3553	0.267221	-2.62179	0.00874683	0.0623759
201895	SMIM14	-0.990231	0.142908	-2.61944	0.00880736	0.062756
9500	MAGED1	-1.59885	0.372838	-2.61847	0.00883256	0.0628349
51118	UTP11	-0.984346	0.14132	-2.61846	0.00883289	0.0628349
51386	EIF3L	-2.54423	0.944814	-2.61748	0.00885813	0.0629382
55322	C5orf22	0.986366	0.142022	2.61734	0.00886188	0.0629382
57092	PCNP	-1.15656	0.19543	-2.61622	0.00889101	0.0629866
57102	C12orf4	-1.97983	0.572692	-2.61617	0.00889211	0.0629866
389677	RBM12B	-0.99689	0.145222	-2.61596	0.00889761	0.0629866
5066	PAM	1.85111	0.500729	2.61596	0.00889769	0.0629866
9581	PREPL	-2.77315	1.12473	-2.61486	0.00892643	0.0631387
149111	CNIH3	-1.5484	0.351222	-2.61271	0.00898282	0.0634013
9091	PIGQ	-1.30687	0.250213	-2.61262	0.00898521	0.0634013
5696	PSMB8	2.80059	1.14908	2.61261	0.00898543	0.0634013
4047	LSS	1.95721	0.561561	2.6118	0.00900671	0.063441
23522	KAT6B	-0.990765	0.143903	-2.61178	0.00900725	0.063441
4035	LRP1	-2.14135	0.672321	-2.61156	0.00901296	0.063441
3290	HSD11B1	2.36352	0.819537	2.6108	0.009033	0.0634955
8178	ELL	1.08431	0.172529	2.61049	0.00904131	0.0634955
10808	HSPH1	-0.994727	0.145205	-2.61044	0.00904262	0.0634955
538	ATP7A	-1.98569	0.57938	-2.60874	0.00908764	0.0637467
9513	FXR2	0.993128	0.14495	2.60854	0.00909305	0.0637467
10424	PGRMC2	-1.52815	0.34345	-2.60755	0.00911921	0.0638786
9791	PTDSS1	-1.42474	0.298775	-2.60653	0.00914655	0.0640185
7465	WEE1	-0.984745	0.142808	-2.60584	0.00916487	0.0640457
11345	GABARAPL2	-1.54294	0.350604	-2.6058	0.00916586	0.0640457
23387	SIK3	1.71282	0.432141	2.60556	0.00917254	0.0640457
6522	SLC4A2	0.974809	0.140086	2.60449	0.0092011	0.0641936
1020	CDK5	-1.33244	0.261978	-2.60325	0.00923445	0.0643746
6726	SRP9	-0.98694	0.1438	-2.60262	0.00925136	0.0644407
4233	MET	1.22632	0.222073	2.6023	0.0092601	0.06445
23243	ANKRD28	-1.6097	0.382816	-2.60165	0.00927766	0.0645206
5264	PHYH	-1.7549	0.455476	-2.60028	0.00931483	0.0646265
29127	RACGAP1	-1.85203	0.507332	-2.60017	0.00931775	0.0646265
114885	OSBPL11	-2.28406	0.77193	-2.59967	0.00933133	0.0646265
2171	FABP5	-2.39948	0.852006	-2.59954	0.00933489	0.0646265
4350	MPG	-1.05219	0.163843	-2.59945	0.00933735	0.0646265
91543	RSAD2	3.81172	2.15021	2.59944	0.0093375	0.0646265
51043	ZBTB7B	1.21655	0.219288	2.5979	0.00937953	0.0648145
4719	NDUFS1	-1.53783	0.350407	-2.5979	0.00937957	0.0648145
55794	DDX28	-1.56871	0.364723	-2.59754	0.00938953	0.0648318
10572	SIVA1	-1.7127	0.434999	-2.59679	0.00940989	0.064918
23171	GPD1L	-2.6496	1.04132	-2.5965	0.00941785	0.064918
11179	ZNF277	2.09984	0.654147	2.59626	0.00942442	0.064918
79682	CENPU	-1.23798	0.227471	-2.59567	0.0094406	0.0649366
79600	TCTN1	-1.46744	0.319623	-2.59562	0.00944206	0.0649366
2526	FUT4	2.33593	0.810124	2.59528	0.00945138	0.0649493
10778	ZNF271P	-1.58169	0.371729	-2.59423	0.00948032	0.0650967
53407	STX18	-0.978256	0.142273	-2.59353	0.0094995	0.0651542
91298	C12orf29	-1.85177	0.510044	-2.59289	0.0095174	0.0651542
54149	C21orf91	2.63072	1.02942	2.59286	0.00951824	0.0651542
515	ATP5PB	-2.23483	0.742914	-2.59284	0.00951868	0.0651542
3428	IFI16	1.21008	0.217856	2.59257	0.00952631	0.0651551
4000	LMNA	-0.968667	0.139693	-2.59172	0.00954981	0.0652645
6711	SPTBN1	-0.964042	0.138508	-2.59035	0.00958776	0.0654264
6772	STAT1	3.77448	2.12327	2.59032	0.00958854	0.0654264
10273	STUB1	-1.42555	0.303144	-2.58916	0.00962103	0.0655966
79697	RIOX1	-1.02694	0.157367	-2.58874	0.00963274	0.0656248
28984	RGCC	-2.97563	1.32151	-2.58847	0.00964026	0.0656248
26574	AATF	1.87074	0.522748	2.58742	0.00966976	0.0656829
5860	QDPR	-2.09	0.652581	-2.5872	0.00967595	0.0656829
1509	CTSD	-1.60181	0.383418	-2.58687	0.00968514	0.0656829
10456	HAX1	1.09739	0.179964	2.58683	0.00968634	0.0656829
685	BTC	0.970817	0.140845	2.58682	0.00968658	0.0656829
9235	IL32	3.06592	1.40531	2.58628	0.0097019	0.0657256
3659	IRF1	3.68903	2.03512	2.58593	0.00971158	0.0657256
9050	PSTPIP2	2.69433	1.08571	2.58579	0.00971557	0.0657256
353514	LILRA5	1.59864	0.382322	2.58545	0.00972523	0.0657398
25861	WHRN	0.969315	0.14065	2.58461	0.00974882	0.065832
9046	DOK2	-2.72179	1.10913	-2.58443	0.00975401	0.065832
25844	YIPF3	-0.96597	0.139783	-2.58367	0.00977554	0.0659261
160518	DENND5B	-0.969715	0.140949	-2.58293	0.00979644	0.0660159
9744	ACAP1	0.968868	0.140747	2.58252	0.00980803	0.0660427
29110	TBK1	2.75469	1.13852	2.58168	0.00983197	0.0660997
156	GRK2	-1.04293	0.163223	-2.58147	0.00983813	0.0660997
23172	ABRAXAS2	1.15424	0.199928	2.58143	0.0098393	0.0660997
863	CBFA2T3	-1.67412	0.42071	-2.58105	0.00985011	0.0661108
51768	TM7SF3	-1.62064	0.394324	-2.58084	0.00985616	0.0661108
6999	TDO2	0.969481	0.141203	2.57998	0.00988047	0.0662228
64837	KLC2	0.950024	0.135675	2.5792	0.00990291	0.0662554
25897	RNF19A	0.976493	0.143356	2.57906	0.00990695	0.0662554
6748	SSR4	-0.96081	0.138793	-2.57902	0.0099082	0.0662554
3052	HCCS	-0.974762	0.142901	-2.57859	0.00992053	0.0662868
55204	GOLPH3L	-1.39676	0.293529	-2.57809	0.00993484	0.0663315
4501	MT1X	2.09594	0.66136	2.57727	0.00995847	0.0664382
79726	WDR59	0.972091	0.142322	2.57674	0.0099737	0.0664538
64858	DCLRE1B	-1.29944	0.254344	-2.57659	0.00997789	0.0664538
23412	COMMD3	-1.90235	0.545303	-2.57615	0.00999081	0.0664538
55074	OXR1	-1.9845	0.593889	-2.57513	0.0100202	0.0664538
55716	LMBR1L	1.78473	0.480345	2.57511	0.0100209	0.0664538
55219	MACO1	0.959201	0.138754	2.57506	0.0100224	0.0664538
79753	SNIP1	1.25395	0.237133	2.57504	0.0100227	0.0664538
200316	APOBEC3F	2.06535	0.643446	2.57477	0.0100308	0.0664538
6398	SECTM1	1.3586	0.278477	2.57453	0.0100377	0.0664538
5287	PIK3C2B	-1.35156	0.275632	-2.57437	0.0100422	0.0664538
54939	COMMD4	-1.07603	0.174733	-2.57417	0.010048	0.0664538
5445	PON2	-2.52438	0.962076	-2.57365	0.0100631	0.0664538
6196	RPS6KA2	-1.72048	0.446913	-2.57358	0.0100654	0.0664538
5325	PLAGL1	1.36754	0.282379	2.57349	0.0100678	0.0664538
4690	NCK1	0.968453	0.141768	2.57211	0.010108	0.0666685
5928	RBBP4	-0.967421	0.141516	-2.57166	0.0101213	0.0667051
6483	ST3GAL2	1.99429	0.601889	2.57057	0.0101531	0.0668644
7738	ZNF184	-1.20634	0.22036	-2.56983	0.0101749	0.0669574
1642	DDB1	-1.2435	0.234369	-2.56858	0.0102115	0.0670588
2305	FOXM1	-1.09976	0.183324	-2.56855	0.0102125	0.0670588
5164	PDK2	-0.97402	0.143804	-2.56852	0.0102135	0.0670588
4704	NDUFA9	2.27865	0.787434	2.56785	0.010233	0.0671363
8801	SUCLG2	-0.95945	0.139781	-2.56624	0.0102807	0.0673788
10594	PRPF8	-2.03488	0.628891	-2.56597	0.0102887	0.0673788
867	CBL	-1.09216	0.181188	-2.5658	0.0102938	0.0673788
10147	SUGP2	-0.961864	0.140561	-2.56556	0.010301	0.0673788
1936	EEF1D	-0.966494	0.141977	-2.56502	0.0103171	0.0674147
60489	APOBEC3G	2.74062	1.14181	2.56479	0.0103237	0.0674147
23288	IQCE	-1.39271	0.294907	-2.56459	0.0103297	0.0674147
55212	BBS7	0.947928	0.136697	2.56387	0.0103513	0.0675046
64757	MARC1	-1.78963	0.487364	-2.56351	0.0103619	0.0675231
7182	NR2C2	0.973529	0.144341	2.56245	0.0103938	0.0676803
51317	PHF21A	1.15703	0.203938	2.56209	0.0104045	0.0676991
6867	TACC1	-1.4751	0.33156	-2.56176	0.0104142	0.0677118
2631	NIPSNAP2	-0.97097	0.143724	-2.56119	0.0104316	0.0677236
54471	MIEF1	-2.1824	0.726222	-2.56094	0.0104389	0.0677236
56938	ARNTL2	2.24015	0.765225	2.56084	0.010442	0.0677236
10461	MERTK	-2.04146	0.635631	-2.56059	0.0104496	0.0677236
60343	FAM3A	-1.2257	0.229167	-2.56041	0.010455	0.0677236
2997	GYS1	2.15558	0.709059	2.5599	0.0104702	0.0677719
80199	FUZ	-1.19334	0.217402	-2.55937	0.0104861	0.0678242
4735	SEPT2	-1.06459	0.173125	-2.55859	0.0105098	0.0679269
22981	NINL	-2.42218	0.897429	-2.55685	0.0105624	0.0682162
221472	FGD2	1.40212	0.300965	2.55579	0.0105946	0.0683714
9249	DHRS3	-1.90637	0.556475	-2.55554	0.0106022	0.0683714
115123	MARCH3	2.20406	0.744223	2.55488	0.0106224	0.0684002
79637	ARMC7	-1.57716	0.381072	-2.55488	0.0106224	0.0684002
25939	SAMHD1	-0.965649	0.143047	-2.55317	0.0106748	0.068606
5580	PRKCD	1.41109	0.305463	2.55314	0.0106756	0.068606
51385	ZNF589	-2.40275	0.886107	-2.5525	0.0106954	0.068606
5591	PRKDC	-1.37488	0.29015	-2.55243	0.0106975	0.068606
9459	ARHGEF6	-0.955859	0.140261	-2.55226	0.0107025	0.068606
9266	CYTH2	0.959098	0.141231	2.5521	0.0107076	0.068606
3660	IRF2	1.77241	0.482343	2.55204	0.0107096	0.068606
5681	PSKH1	-1.11678	0.191619	-2.55123	0.0107342	0.0687081
202	CRYBG1	1.81378	0.505647	2.55071	0.0107503	0.0687081
746	TMEM258	-1.5344	0.361932	-2.55049	0.010757	0.0687081
7980	TFPI2	2.29901	0.812521	2.55049	0.0107571	0.0687081
30008	EFEMP2	0.94458	0.137227	2.54988	0.0107761	0.068779
56984	PSMG2	0.948583	0.138456	2.54929	0.0107943	0.0688446
55799	CACNA2D3	-2.20804	0.750626	-2.54856	0.0108168	0.0689376
26156	RSL1D1	-1.29745	0.259473	-2.5471	0.0108622	0.0691758
78994	PRR14	0.947718	0.138571	2.54591	0.0108994	0.0693619
23478	SEC11A	-1.58714	0.388722	-2.54563	0.0109082	0.0693672
3665	IRF7	3.77073	2.19705	2.54393	0.0109613	0.0696269
54808	DYM	-0.944814	0.137951	-2.54381	0.0109651	0.0696269
64781	CERK	-2.48942	0.958297	-2.54301	0.0109902	0.0697272
10217	CTDSPL	-2.18557	0.738763	-2.5428	0.0109969	0.0697272
9535	GMFG	-2.895	1.29912	-2.53994	0.0110873	0.070209
7850	IL1R2	-1.26282	0.247211	-2.53984	0.0110902	0.070209
5001	ORC5	-0.943067	0.137894	-2.53963	0.0110971	0.070209
29901	SAC3D1	-1.49991	0.34892	-2.53924	0.0111094	0.0702355
81602	CDADC1	1.02673	0.16375	2.53726	0.0111725	0.0705832
28956	LAMTOR2	-1.3007	0.263662	-2.53311	0.0113054	0.0713711
51222	ZNF219	-1.62496	0.411741	-2.5324	0.0113286	0.0714403
6923	ELOB	-2.12401	0.70368	-2.53203	0.0113405	0.0714403
161	AP2A2	-2.43914	0.927989	-2.53201	0.011341	0.0714403
6141	RPL18	-1.23714	0.238887	-2.53117	0.0113682	0.0715594
56994	CHPT1	-2.65604	1.10143	-2.53078	0.0113809	0.0715875
5204	PFDN5	-2.43403	0.925493	-2.53011	0.0114026	0.0716723
5422	POLA1	-1.62027	0.410222	-2.52975	0.0114144	0.0716868
6160	RPL31	-1.19502	0.223235	-2.52925	0.0114305	0.0716868
66008	TRAK2	-1.82517	0.520812	-2.52908	0.0114363	0.0716868
2542	SLC37A4	-1.81533	0.515233	-2.52903	0.0114379	0.0716868
51728	POLR3K	-0.95142	0.141575	-2.5286	0.0114519	0.0717232
79998	ANKRD53	0.949601	0.141272	2.52647	0.0115217	0.0720498
64318	NOC3L	1.95627	0.59958	2.52642	0.0115232	0.0720498
79605	PGBD5	-1.62231	0.4124	-2.52624	0.0115291	0.0720498
7693	ZNF134	-1.22655	0.23578	-2.52599	0.0115373	0.0720498
6227	RPS21	-1.82918	0.524702	-2.52522	0.0115625	0.0721509
1043	CD52	-1.75011	0.480407	-2.52499	0.01157	0.0721509
27131	SNX5	-2.44163	0.935649	-2.5242	0.0115964	0.0722631
740	MRPL49	1.65102	0.428279	2.52284	0.0116411	0.0724318
6168	RPL37A	-1.90919	0.57283	-2.52253	0.0116515	0.0724318
6891	TAP2	3.79501	2.26343	2.52249	0.0116527	0.0724318
3784	KCNQ1	-1.76908	0.4919	-2.52237	0.0116567	0.0724318
8402	SLC25A11	-0.94043	0.139044	-2.52203	0.011668	0.0724501
9129	PRPF3	3.04937	1.46234	2.52166	0.0116801	0.0724736
55255	WDR41	-0.950962	0.142273	-2.52117	0.0116965	0.0725232
5396	PRRX1	2.75937	1.19943	2.51955	0.0117505	0.0728061
8971	H1FX	0.943626	0.14032	2.51907	0.0117666	0.0728538
6678	SPARC	-2.09402	0.691232	-2.51865	0.0117805	0.0728882
2746	GLUD1	-1.87236	0.552893	-2.51808	0.0117996	0.072943
8859	STK19	0.930832	0.13669	2.51769	0.0118127	0.072943
8546	AP3B1	-0.93619	0.138275	-2.51764	0.0118145	0.072943
283232	TMEM80	-1.67532	0.442945	-2.51722	0.0118284	0.0729767
27067	STAU2	-1.57428	0.391437	-2.51623	0.0118616	0.0731298
51177	PLEKHO1	1.80981	0.51758	2.51561	0.0118827	0.0731971
10168	ZNF197	0.935779	0.138398	2.51541	0.0118894	0.0731971
84934	RITA1	-1.62263	0.416289	-2.51491	0.0119063	0.0732492
51338	MS4A4A	-2.84488	1.28012	-2.51443	0.0119225	0.0732975
6742	SSBP1	-0.944975	0.14128	-2.51408	0.0119342	0.0733173
50855	PARD6A	-1.32168	0.276477	-2.51361	0.0119503	0.0733372
10555	AGPAT2	-1.02969	0.167826	-2.51349	0.0119543	0.0733372
58511	DNASE2B	-1.79696	0.511264	-2.51314	0.0119663	0.0733591
23616	SH3BP1	1.32836	0.279499	2.51261	0.0119842	0.0733932
2628	GATM	-3.37621	1.80574	-2.51247	0.0119888	0.0733932
7019	TFAM	-0.939306	0.139802	-2.51218	0.0119989	0.0734036
9980	DOPEY2	-2.56594	1.04387	-2.51144	0.0120241	0.0734459
6320	CLEC11A	-1.90347	0.574512	-2.51129	0.0120291	0.0734459
5359	PLSCR1	2.6045	1.07581	2.51106	0.0120369	0.0734459
8443	GNPAT	-0.933198	0.138121	-2.51098	0.0120396	0.0734459
55086	CXorf57	-1.73456	0.477408	-2.51041	0.0120589	0.0734526
2059	EPS8	-2.26513	0.814197	-2.51032	0.0120623	0.0734526
3676	ITGA4	-2.50747	0.997855	-2.51016	0.0120675	0.0734526
51191	HERC5	3.26441	1.69178	2.50976	0.0120814	0.0734526
4665	NAB2	-1.91299	0.581003	-2.50971	0.012083	0.0734526
2517	FUCA1	-2.51975	1.00831	-2.50935	0.0120954	0.0734771
10049	DNAJB6	2.10265	0.7028	2.50814	0.0121369	0.0736773
4332	MNDA	1.32144	0.27769	2.50765	0.0121536	0.0737252
2983	GUCY1B1	2.03016	0.655555	2.50742	0.0121617	0.0737252
6526	SLC5A3	-1.15765	0.21322	-2.50704	0.0121746	0.0737515
155066	ATP6V0E2	-2.54998	1.03503	-2.50645	0.0121949	0.0738234
10379	IRF9	2.61908	1.09357	2.50452	0.0122616	0.0741262
10625	IVNS1ABP	-1.67296	0.446197	-2.50451	0.012262	0.0741262
2030	SLC29A1	-1.9877	0.630485	-2.5033	0.0123042	0.0743295
29954	POMT2	-1.91762	0.587082	-2.50273	0.0123239	0.0743971
4647	MYO7A	-1.72194	0.473753	-2.50175	0.0123583	0.0745527
8565	YARS	-1.32739	0.281733	-2.50081	0.0123911	0.0746707
9840	TESPA1	1.1588	0.214761	2.50053	0.0124008	0.0746707
81550	TDRD3	-1.45105	0.336948	-2.49977	0.0124275	0.0746707
55856	ACOT13	-1.72419	0.475764	-2.49971	0.0124294	0.0746707
5817	PVR	2.37339	0.901522	2.49966	0.0124311	0.0746707
79931	TNIP3	3.03801	1.4773	2.49951	0.0124364	0.0746707
89845	ABCC10	0.935353	0.140041	2.49947	0.012438	0.0746707
10318	TNIP1	3.09084	1.53031	2.49854	0.0124708	0.0747754
2354	FOSB	-0.976525	0.152761	-2.49848	0.0124726	0.0747754
23166	STAB1	-2.74662	1.21047	-2.49645	0.0125444	0.0750789
9953	HS3ST3B1	1.96641	0.620468	2.4964	0.0125462	0.0750789
51029	DESI2	-0.940311	0.141888	-2.49631	0.0125491	0.0750789
51143	DYNC1LI1	1.40276	0.315905	2.49578	0.0125681	0.0751409
9397	NMT2	-1.6982	0.463629	-2.49403	0.0126301	0.0754282
11311	VPS45	-1.71218	0.471333	-2.49394	0.0126335	0.0754282
11193	WBP4	1.24261	0.248339	2.49352	0.0126483	0.0754642
23516	SLC39A14	1.88477	0.571875	2.49235	0.0126902	0.0755268
10159	ATP6AP2	-2.3835	0.915129	-2.49157	0.0127179	0.0755268
7062	TCHH	1.28359	0.265408	2.49154	0.0127189	0.0755268
27090	ST6GALNAC4	-1.47455	0.350253	-2.49154	0.0127191	0.0755268
444	ASPH	-1.18674	0.226869	-2.49153	0.0127193	0.0755268
9911	TMCC2	2.20337	0.782235	2.49126	0.012729	0.0755268
8445	DYRK2	-2.1278	0.729498	-2.49126	0.0127291	0.0755268
55625	ZDHHC7	-2.07432	0.693341	-2.49116	0.0127325	0.0755268
10677	AVIL	1.78826	0.515349	2.49104	0.0127369	0.0755268
9580	SOX13	-1.36443	0.300151	-2.49046	0.0127576	0.0755315
3898	LAD1	3.67838	2.18179	2.49029	0.0127638	0.0755315
355	FAS	2.86222	1.32101	2.49029	0.0127638	0.0755315
1690	COCH	2.7168	1.19094	2.4895	0.0127922	0.0756064
10140	TOB1	-2.18736	0.772026	-2.48946	0.0127939	0.0756064
4482	MSRA	-1.96245	0.621607	-2.4891	0.0128069	0.0756318
7078	TIMP3	-1.30627	0.275501	-2.48869	0.0128214	0.0756666
2675	GFRA2	-1.19027	0.22895	-2.48758	0.0128615	0.0758427
10005	ACOT8	-0.934943	0.141282	-2.48738	0.0128687	0.0758427
8844	KSR1	0.91853	0.136512	2.48604	0.0129173	0.0760772
1267	CNP	1.94296	0.611238	2.48519	0.0129483	0.0762084
10007	GNPDA1	-2.65144	1.13944	-2.48391	0.0129948	0.07643
433	ASGR2	-0.932973	0.14114	-2.48339	0.013014	0.0764714
3778	KCNMA1	-0.940588	0.14347	-2.48324	0.0130194	0.0764714
57496	MKL2	-1.89911	0.585219	-2.48251	0.013046	0.076576
221692	PHACTR1	-1.38086	0.309605	-2.48169	0.0130761	0.0766613
55661	DDX27	-1.1397	0.210985	-2.48122	0.0130934	0.0766613
9653	HS2ST1	-2.22946	0.807399	-2.48116	0.0130955	0.0766613
79137	RETREG2	-0.974624	0.154301	-2.48115	0.0130958	0.0766613
1266	CNN3	0.916541	0.136536	2.48044	0.013122	0.0767002
55654	TMEM127	-1.29124	0.271028	-2.48028	0.0131281	0.0767002
10866	HCP5	2.76284	1.24102	2.48009	0.013135	0.0767002
3759	KCNJ2	2.21294	0.796216	2.48001	0.0131378	0.0767002
3422	IDI1	1.00926	0.165668	2.47962	0.0131522	0.0767328
23463	ICMT	-2.75622	1.23715	-2.47801	0.0132117	0.0769748
91289	LMF2	1.20644	0.23705	2.47791	0.0132155	0.0769748
90956	ADCK2	-1.56623	0.399636	-2.47756	0.0132285	0.0769748
6635	SNRPE	-0.932627	0.141701	-2.47754	0.0132291	0.0769748
56833	SLAMF8	-0.925585	0.139605	-2.47723	0.0132407	0.076991
93210	PGAP3	-1.79249	0.523877	-2.47652	0.013267	0.077086
9524	TECR	-2.47063	0.995413	-2.47631	0.0132748	0.077086
51592	TRIM33	0.936267	0.143067	2.47532	0.0133118	0.0772241
55297	CCDC91	-1.23454	0.248767	-2.4752	0.0133163	0.0772241
51063	CALHM2	-1.95191	0.622387	-2.47418	0.0133544	0.0773796
6624	FSCN1	2.83371	1.31193	2.474	0.013361	0.0773796
8818	DPM2	-0.923177	0.139427	-2.47236	0.0134226	0.0776847
10807	SDCCAG3	-1.62953	0.43461	-2.4718	0.0134433	0.077753
55851	PSENEN	-1.1455	0.214865	-2.47123	0.0134649	0.0778259
760	CA2	-2.5239	1.0436	-2.47061	0.0134881	0.0779085
51218	GLRX5	-2.36601	0.918015	-2.4694	0.0135339	0.0781211
10946	SF3A3	-1.69649	0.472105	-2.46906	0.0135469	0.0781444
22954	TRIM32	-2.16798	0.771623	-2.46804	0.0135855	0.0783148
27230	SERP1	-1.45144	0.3464	-2.46609	0.0136596	0.0786898
4683	NBN	2.55833	1.0767	2.46553	0.0136812	0.0787622
3032	HADHB	-1.84526	0.561334	-2.4629	0.0137818	0.0792889
6812	STXBP1	-1.02896	0.174594	-2.46255	0.0137953	0.0793136
10452	TOMM40	-1.86193	0.572529	-2.46074	0.0138651	0.0796222
414	ARSD	0.924902	0.14128	2.46068	0.0138673	0.0796222
2015	ADGRE1	2.30168	0.875484	2.45992	0.0138969	0.0797396
6138	RPL15	-2.77344	1.27173	-2.45936	0.0139186	0.0797808
4033	LRMP	-2.25209	0.838615	-2.45926	0.0139224	0.0797808
85453	TSPYL5	-1.08729	0.19552	-2.45894	0.0139346	0.0797983
10160	FARP1	-1.65833	0.455107	-2.45818	0.0139644	0.079916
55070	DET1	-1.41845	0.333356	-2.45675	0.0140201	0.0801823
2982	GUCY1A1	1.93231	0.618761	2.45649	0.0140301	0.0801866
285527	FRYL	-0.96055	0.153046	-2.45532	0.0140758	0.0803949
4001	LMNB1	2.4197	0.971911	2.45441	0.0141114	0.0805366
9317	PTER	-2.09117	0.726311	-2.45374	0.0141378	0.0805366
10741	RBBP9	1.57299	0.411038	2.45349	0.0141476	0.0805366
55972	SLC25A40	-0.920279	0.140704	-2.45339	0.0141517	0.0805366
140459	ASB6	0.914624	0.138995	2.45325	0.0141571	0.0805366
4176	MCM7	-0.924193	0.141939	-2.45308	0.0141639	0.0805366
26151	NAT9	-1.03202	0.176997	-2.45304	0.0141655	0.0805366
6602	SMARCD1	1.22617	0.249948	2.4526	0.0141828	0.0805825
28962	OSTM1	-1.68256	0.470826	-2.45212	0.0142017	0.0806249
55071	C9orf40	-1.26745	0.267236	-2.45179	0.0142149	0.0806249
7358	UGDH	-1.46513	0.35712	-2.45171	0.0142181	0.0806249
4258	MGST2	-2.48101	1.02464	-2.45099	0.0142463	0.0807319
6431	SRSF6	-1.40853	0.330412	-2.45041	0.0142693	0.0807662
51596	CUTA	-2.19965	0.805833	-2.45037	0.0142709	0.0807662
60314	C12orf10	-2.13172	0.757084	-2.44996	0.0142873	0.0807832
3675	ITGA3	-0.972217	0.157491	-2.44983	0.0142925	0.0807832
3112	HLA-DOB	2.44261	0.994613	2.44922	0.0143168	0.0808183
84196	USP48	-0.925643	0.142836	-2.4492	0.0143173	0.0808183
928	CD9	-3.28922	1.80442	-2.44864	0.0143397	0.0808922
1787	TRDMT1	-0.920429	0.14134	-2.44826	0.0143547	0.0809245
85377	MICALL1	1.82478	0.556938	2.44516	0.0144789	0.0815716
8863	PER3	-2.82798	1.33848	-2.44439	0.0145097	0.081692
4714	NDUFB8	-1.7899	0.536749	-2.44311	0.0145613	0.0819047
57493	HEG1	1.24461	0.259598	2.44277	0.014575	0.0819047
43	ACHE	2.61597	1.14706	2.44254	0.0145844	0.0819047
56267	KYAT3	1.37191	0.315511	2.44242	0.0145892	0.0819047
55223	TRIM62	0.904258	0.137086	2.44229	0.0145945	0.0819047
10186	LHFPL6	1.68946	0.478717	2.44179	0.0146145	0.0819424
10001	MED6	0.92303	0.14291	2.44166	0.0146201	0.0819424
55353	LAPTM4B	-1.29201	0.280253	-2.44057	0.014664	0.0821353
27238	GPKOW	1.18961	0.237912	2.43892	0.0147311	0.0824579
23360	FNBP4	0.899878	0.136227	2.4381	0.0147646	0.0825926
8527	DGKD	-1.19859	0.241726	-2.43786	0.0147743	0.0825937
11326	VSIG4	-2.57018	1.11175	-2.43759	0.0147857	0.082604
28964	GIT1	-0.907519	0.138663	-2.43711	0.0148051	0.0826593
7059	THBS3	1.1114	0.208081	2.43644	0.0148326	0.0826824
843	CASP10	1.04484	0.183906	2.43642	0.0148336	0.0826824
5973	RENBP	-1.57414	0.417465	-2.43632	0.0148378	0.0826824
83442	SH3BGRL3	-2.44895	1.01245	-2.43384	0.0149396	0.0831967
9976	CLEC2B	-1.82402	0.561776	-2.43359	0.0149499	0.0832009
23649	POLA2	2.25213	0.856906	2.43292	0.0149777	0.083302
836	CASP3	2.3314	0.919557	2.43124	0.0150473	0.0835941
7135	TNNI1	1.1815	0.236173	2.43119	0.0150494	0.0835941
9644	SH3PXD2A	-2.07742	0.730414	-2.43075	0.0150676	0.0836415
54919	DNAAF5	-1.459	0.360483	-2.43004	0.015097	0.0837115
8131	NPRL3	-1.23411	0.257949	-2.42989	0.0151034	0.0837115
8835	SOCS2	2.29735	0.893985	2.42975	0.0151091	0.0837115
2217	FCGRT	-2.13236	0.770694	-2.42895	0.0151425	0.0838115
8898	MTMR2	-1.32886	0.299335	-2.42886	0.0151464	0.0838115
9521	EEF1E1	-1.32827	0.299201	-2.42831	0.0151693	0.0838848
6455	SH3GL1	-1.48388	0.373525	-2.42794	0.0151849	0.0839173
23140	ZZEF1	-1.22769	0.25607	-2.4261	0.0152619	0.0842475
51643	TMBIM4	-1.22177	0.253662	-2.42583	0.0152734	0.0842475
4794	NFKBIE	2.00919	0.686002	2.42582	0.0152737	0.0842475
6419	SETMAR	0.910692	0.140994	2.42534	0.0152942	0.0842783
3720	JARID2	-2.11332	0.759318	-2.42523	0.0152987	0.0842783
63826	SRR	0.907297	0.140009	2.42478	0.0153178	0.0843303
80128	TRIM46	0.904712	0.139317	2.42386	0.0153564	0.0844894
26960	NBEA	-1.0604	0.191449	-2.42351	0.0153715	0.0845187
8140	SLC7A5	2.66076	1.20695	2.42192	0.0154387	0.0848346
64581	CLEC7A	-2.14553	0.785319	-2.42109	0.0154741	0.0849686
7529	YWHAB	-0.900767	0.138463	-2.42073	0.0154895	0.0849686
256987	SERINC5	-1.3293	0.301564	-2.42066	0.0154924	0.0849686
10921	RNPS1	0.904717	0.139923	2.41862	0.0155793	0.0853569
26586	CKAP2	-1.54629	0.408766	-2.41854	0.0155828	0.0853569
81566	CSRNP2	2.07834	0.738838	2.41792	0.0156096	0.085441
10903	MTMR11	1.17941	0.238006	2.41754	0.015626	0.085441
54491	OTULINL	-2.24197	0.860195	-2.4173	0.015636	0.085441
23475	QPRT	-2.27175	0.883388	-2.41705	0.0156471	0.085441
1191	CLU	1.68505	0.486023	2.41704	0.0156473	0.085441
79155	TNIP2	2.29984	0.905683	2.41663	0.0156651	0.0854842
80339	PNPLA3	-1.03048	0.181889	-2.41622	0.0156825	0.0854926
55034	MOCOS	0.884921	0.134143	2.41613	0.0156863	0.0854926
51449	PCYOX1	-2.6992	1.24944	-2.41478	0.0157447	0.0857405
23423	TMED3	-1.31049	0.294654	-2.41423	0.0157687	0.0857405
79714	CCDC51	0.903826	0.14017	2.41411	0.0157738	0.0857405
23531	MMD	-2.29187	0.901367	-2.41401	0.015778	0.0857405
9647	PPM1F	-2.31298	0.918222	-2.41378	0.0157879	0.0857405
1515	CTSV	-1.00606	0.173732	-2.41371	0.0157909	0.0857405
115	ADCY9	-1.16033	0.231152	-2.41343	0.0158032	0.0857533
51526	OSER1	1.94877	0.652773	2.41201	0.0158649	0.085951
5883	RAD9A	1.18534	0.24151	2.412	0.0158655	0.085951
55506	H2AFY2	2.02191	0.702835	2.41177	0.0158754	0.085951
9862	MED24	0.908164	0.141804	2.41168	0.0158791	0.085951
3843	IPO5	-1.21459	0.253774	-2.41106	0.0159063	0.0859972
167227	DCP2	-1.00594	0.174079	-2.411	0.0159088	0.0859972
11222	MRPL3	-1.33059	0.30467	-2.41063	0.0159251	0.0859972
4218	RAB8A	2.29242	0.904368	2.41058	0.0159272	0.0859972
9191	DEDD	0.89694	0.138517	2.40997	0.0159537	0.0860864
27125	AFF4	1.0617	0.194135	2.40963	0.0159687	0.0861129
53346	TM6SF1	-3.33458	1.91541	-2.40941	0.0159784	0.0861129
55198	APPL2	-2.61389	1.17785	-2.40848	0.0160191	0.0862788
9861	PSMD6	0.892609	0.137475	2.4074	0.0160665	0.0864804
1945	EFNA4	-0.950959	0.156321	-2.40521	0.0161632	0.0869474
23244	PDS5A	-0.893942	0.138202	-2.40465	0.0161881	0.0869696
8798	DYRK4	-1.68103	0.488756	-2.40453	0.0161934	0.0869696
3055	HCK	1.99193	0.686308	2.40444	0.0161974	0.0869696
10392	NOD1	1.91871	0.63712	2.4038	0.0162257	0.087068
80017	DGLUCY	-1.76645	0.540281	-2.4032	0.0162522	0.0871193
6574	SLC20A1	-1.44817	0.363285	-2.40268	0.0162753	0.0871193
10524	KAT5	1.07277	0.199384	2.4025	0.0162835	0.0871193
8161	COIL	-0.900228	0.140405	-2.40249	0.0162841	0.0871193
5937	RBMS1	1.26656	0.277935	2.40246	0.0162854	0.0871193
5690	PSMB2	1.80986	0.567761	2.40194	0.0163083	0.0871803
79641	ROGDI	-0.891306	0.13772	-2.40175	0.0163169	0.0871803
283537	SLC46A3	-2.5157	1.09802	-2.40079	0.0163597	0.0873558
9448	MAP4K4	-1.74752	0.529949	-2.40052	0.0163716	0.0873656
26052	DNM3	-2.16667	0.815088	-2.39989	0.0164001	0.0874638
891	CCNB1	-1.03481	0.186049	-2.39909	0.0164357	0.0875917
25813	SAMM50	-1.64034	0.467566	-2.3989	0.0164442	0.0875917
6583	SLC22A4	1.73522	0.523508	2.39824	0.0164739	0.0876636
7444	VRK2	3.24849	1.83533	2.39786	0.0164911	0.0876636
3687	ITGAX	-2.07761	0.750809	-2.39772	0.0164975	0.0876636
2803	GOLGA4	1.24068	0.267749	2.39771	0.0164981	0.0876636
4121	MAN1A1	-1.7896	0.557935	-2.39588	0.0165804	0.0880474
60492	CCDC90B	0.964857	0.162342	2.39468	0.0166347	0.0882819
1378	CR1	-1.03446	0.186662	-2.39434	0.0166505	0.0883116
1017	CDK2	0.900628	0.141528	2.394	0.0166659	0.0883386
4061	LY6E	3.61682	2.2829	2.39378	0.0166759	0.0883386
10435	CDC42EP2	2.89195	1.46046	2.39302	0.0167105	0.0884678
694	BTG1	3.35539	1.96648	2.39276	0.0167223	0.0884767
8733	GPAA1	-1.5947	0.444538	-2.3918	0.0167661	0.0886306
23394	ADNP	-1.23933	0.268519	-2.39166	0.0167726	0.0886306
1393	CRHBP	-2.55845	1.14478	-2.39119	0.0167937	0.0886306
7124	TNF	2.14291	0.803194	2.39107	0.0167992	0.0886306
83989	FAM172A	-2.13837	0.799841	-2.391	0.0168024	0.0886306
6167	RPL37	-1.04128	0.189895	-2.38953	0.0168699	0.0889328
57403	RAB22A	-2.10213	0.774751	-2.38824	0.0169291	0.0891907
79091	METTL22	-1.60776	0.453323	-2.38791	0.0169444	0.0892173
54438	GFOD1	-1.95209	0.668439	-2.38764	0.0169568	0.0892283
56061	UBFD1	1.73184	0.526734	2.38623	0.0170222	0.0895187
23659	PLA2G15	-3.44121	2.08082	-2.38558	0.0170524	0.0896229
27068	PPA2	-1.455	0.372176	-2.385	0.017079	0.0897089
51084	CRYL1	-2.71429	1.29545	-2.38477	0.0170896	0.08971
80205	CHD9	-1.25016	0.274865	-2.38455	0.0171002	0.0897116
10916	MAGED2	0.890068	0.139358	2.38428	0.0171124	0.0897215
54796	BNC2	-1.73938	0.53326	-2.3819	0.0172235	0.0902493
79174	CRELD2	-1.262	0.280894	-2.38116	0.0172583	0.0903772
23070	CMTR1	2.5933	1.1865	2.38078	0.0172759	0.0904151
9442	MED27	1.17912	0.245451	2.38	0.0173128	0.0904992
9603	NFE2L3	2.02637	0.724913	2.38	0.0173128	0.0904992
6001	RGS10	-1.48159	0.387854	-2.379	0.0173596	0.0906896
80167	ABHD18	0.891221	0.140551	2.37721	0.017444	0.0910716
10938	EHD1	1.88708	0.630257	2.37701	0.0174537	0.0910716
5903	RANBP2	-1.37735	0.335865	-2.37664	0.0174711	0.0911077
80233	FAAP100	-1.65922	0.487849	-2.37553	0.0175237	0.091327
51547	SIRT7	0.871635	0.134711	2.37483	0.0175568	0.0914449
56922	MCCC1	-1.31133	0.305214	-2.37362	0.0176149	0.0916423
6279	S100A8	1.21815	0.263385	2.3736	0.0176158	0.0916423
30000	TNPO2	0.888256	0.140075	2.37333	0.0176287	0.0916546
56829	ZC3HAV1	1.86546	0.617941	2.37308	0.0176403	0.0916598
586	BCAT1	-1.6359	0.475386	-2.37265	0.0176609	0.0917121
2091	FBL	-2.00858	0.717214	-2.37173	0.0177052	0.0918595
64425	POLR1E	-0.879436	0.137505	-2.37162	0.0177104	0.0918595
26039	SS18L1	-1.0152	0.18338	-2.37068	0.0177553	0.0919505
9025	RNF8	1.0672	0.202682	2.37049	0.0177644	0.0919505
23167	EFR3A	-0.87719	0.136942	-2.37042	0.0177679	0.0919505
1201	CLN3	-1.87495	0.62567	-2.37037	0.0177703	0.0919505
23193	GANAB	-1.46468	0.382103	-2.36948	0.0178133	0.0921183
81565	NDEL1	0.891601	0.141663	2.36888	0.0178421	0.0921672
1894	ECT2	0.877231	0.137138	2.36884	0.0178439	0.0921672
23208	SYT11	0.904113	0.145714	2.36849	0.0178608	0.0921997
130074	FAM168B	-2.09421	0.782467	-2.36748	0.0179096	0.0923963
9517	SPTLC2	0.906301	0.146693	2.36629	0.0179674	0.0925512
64118	DUS1L	-0.976057	0.170146	-2.36627	0.0179683	0.0925512
50810	HDGFL3	0.890871	0.141751	2.3662	0.0179715	0.0925512
838	CASP5	2.45019	1.07385	2.36444	0.0180573	0.092888
23092	ARHGAP26	-1.27079	0.288979	-2.36396	0.018081	0.092888
63943	FKBPL	0.874885	0.136981	2.36386	0.0180857	0.092888
4507	MTAP	-1.32806	0.315662	-2.36379	0.0180893	0.092888
7832	BTG2	-1.26743	0.287503	-2.36376	0.0180903	0.092888
65981	CAPRIN2	-1.58627	0.450662	-2.36294	0.0181308	0.0930405
26100	WIPI2	-1.77652	0.565384	-2.36264	0.0181452	0.0930596
5863	RGL2	-1.72256	0.532016	-2.36163	0.0181946	0.0932583
1632	ECI1	-2.37086	1.00926	-2.35997	0.0182766	0.0936229
2242	FES	-2.26588	0.922209	-2.35951	0.0182989	0.093682
11237	RNF24	2.14	0.822883	2.3591	0.0183195	0.0937324
3837	KPNB1	1.20456	0.260869	2.3584	0.0183538	0.0938526
56288	PARD3	0.904165	0.147083	2.35758	0.0183944	0.094005
3486	IGFBP3	1.45027	0.378587	2.35704	0.0184215	0.094088
7347	UCHL3	-1.7362	0.543162	-2.35578	0.018484	0.094352
9557	CHD1L	-1.33054	0.319476	-2.35402	0.0185716	0.0947124
10015	PDCD6IP	-0.875532	0.138349	-2.35388	0.0185785	0.0947124
5213	PFKM	-0.866343	0.13548	-2.35371	0.0185873	0.0947124
23397	NCAPH	-0.912507	0.150459	-2.35248	0.0186486	0.0949689
79058	ASPSCR1	-0.861815	0.134289	-2.35176	0.0186846	0.0950967
284266	SIGLEC15	-1.85991	0.625769	-2.35117	0.0187145	0.095193
64764	CREB3L2	-2.18108	0.861469	-2.34992	0.0187777	0.0954039
539	ATP5PO	-1.62919	0.480665	-2.34991	0.0187779	0.0954039
54758	KLHDC4	-0.878221	0.139706	-2.34961	0.018793	0.0954249
55852	TEX2	-2.40107	1.04477	-2.34905	0.0188211	0.0954937
9993	DGCR2	-0.882066	0.141016	-2.34891	0.0188285	0.0954937
23173	METAP1	-1.14753	0.238876	-2.34788	0.0188804	0.095701
23327	NEDD4L	-0.864621	0.135666	-2.34742	0.0189041	0.095748
9169	SCAF11	-0.869972	0.137368	-2.34727	0.0189117	0.095748
1407	CRY1	-1.26762	0.291801	-2.34665	0.0189433	0.0958079
5534	PPP3R1	-0.877018	0.1397	-2.34644	0.0189535	0.0958079
10577	NPC2	-1.22657	0.273268	-2.34638	0.0189566	0.0958079
26000	TBC1D10B	0.964369	0.168973	2.34603	0.0189743	0.0958419
4064	CD180	-3.23917	1.90747	-2.34534	0.0190099	0.0959552
5866	RAB3IL1	-1.63152	0.483994	-2.34516	0.0190188	0.0959552
377	ARF3	1.85707	0.627706	2.34396	0.0190803	0.0962092
8676	STX11	3.25619	1.93073	2.34342	0.0191081	0.0962937
962	CD48	1.66932	0.507899	2.34235	0.0191628	0.0965133
23	ABCF1	1.76621	0.568892	2.34168	0.0191974	0.0966315
2767	GNA11	-0.870586	0.138293	-2.34105	0.0192296	0.0966636
79634	SCRN3	-0.963717	0.169499	-2.34081	0.0192421	0.0966636
51460	SFMBT1	1.5424	0.434254	2.34059	0.0192531	0.0966636
9454	HOMER3	-3.2562	1.93574	-2.34039	0.0192637	0.0966636
10287	RGS19	-1.67003	0.509217	-2.3403	0.0192682	0.0966636
9777	TM9SF4	1.97	0.708685	2.34013	0.0192769	0.0966636
27242	TNFRSF21	-2.48793	1.13039	-2.34004	0.0192816	0.0966636
23025	UNC13A	0.854267	0.133435	2.33861	0.0193554	0.0969779
8672	EIF4G3	-1.59977	0.468211	-2.33796	0.0193891	0.0970907
57579	FAM135A	1.05281	0.20282	2.33774	0.0194009	0.0970939
2710	GK	1.64941	0.497945	2.33742	0.0194173	0.0971203
22822	PHLDA1	-1.32495	0.321485	-2.33678	0.0194507	0.097219
5048	PAFAH1B1	-1.45543	0.388032	-2.33646	0.0194672	0.097219
7076	TIMP1	1.0073	0.185878	2.3364	0.0194706	0.097219
51428	DDX41	-1.38101	0.34945	-2.33616	0.0194828	0.0972238
79895	ATP8B4	-2.54243	1.18499	-2.33556	0.0195141	0.097312
5962	RDX	1.63157	0.488078	2.33539	0.0195228	0.097312
1798	DPAGT1	-0.875292	0.140548	-2.33476	0.0195562	0.0973952
26751	SH3YL1	-2.45723	1.10795	-2.33446	0.0195716	0.0973952
50619	DEF6	-1.73111	0.549996	-2.33424	0.0195831	0.0973952
9246	UBE2L6	3.28107	1.97602	2.3341	0.0195906	0.0973952
55667	DENND4C	-2.60095	1.24183	-2.334	0.0195956	0.0973952
3109	HLA-DMB	-2.8095	1.45106	-2.33231	0.0196844	0.0977428
10922	FASTK	-1.29802	0.309753	-2.33224	0.019688	0.0977428
78995	C17orf53	0.86959	0.139101	2.33158	0.019723	0.0978202
56034	PDGFC	-2.81641	1.45919	-2.33152	0.0197261	0.0978202
10087	COL4A3BP	-1.63459	0.491662	-2.33118	0.0197441	0.0978537
3437	IFIT3	3.57888	2.35737	2.33095	0.0197561	0.0978575
6595	SMARCA2	-0.856923	0.13532	-2.32949	0.0198333	0.098184
6494	SIPA1	0.89253	0.14693	2.32846	0.0198879	0.0983974
23333	DPY19L1	-1.51471	0.423252	-2.32825	0.0198991	0.0983974
3624	INHBA	3.89558	2.80125	2.32754	0.0199368	0.0985279
49855	SCAPER	0.869447	0.139597	2.32704	0.0199629	0.0986011
4642	MYO1D	-1.63112	0.491629	-2.3263	0.0200024	0.0987399
463	ZFHX3	-1.93159	0.690066	-2.32525	0.0200587	0.0988556
2201	FBN2	-0.871054	0.140338	-2.32519	0.0200621	0.0988556
393	ARHGAP4	-2.39827	1.06392	-2.32511	0.0200662	0.0988556
27130	INVS	0.867741	0.139293	2.32501	0.0200713	0.0988556
11154	AP4S1	0.862811	0.137846	2.3239	0.0201306	0.0990915
55052	MRPL20	-0.867336	0.139424	-2.32283	0.0201882	0.0993184
9529	BAG5	-1.23293	0.281798	-2.32258	0.0202017	0.0993288
80227	PAAF1	-0.88303	0.14458	-2.32232	0.0202159	0.0993288
10468	FST	0.912726	0.154489	2.32216	0.0202245	0.0993288
6892	TAPBP	3.12804	1.8161	2.32115	0.0202789	0.0995395
860	RUNX2	1.27387	0.301286	2.32078	0.0202985	0.0995795
51561	IL23A	1.79811	0.600563	2.32026	0.0203267	0.0996618
9918	NCAPD2	-0.937328	0.16332	-2.31938	0.0203746	0.0998402
10045	SH2D3A	0.865415	0.139408	2.31782	0.020459	0.100088
55726	INTS13	-0.854707	0.135981	-2.31781	0.0204596	0.100088
5824	PEX19	-0.869159	0.140619	-2.31781	0.0204598	0.100088
9761	MLEC	-2.84673	1.50916	-2.31728	0.0204883	0.100171
6161	RPL32	-1.37766	0.353636	-2.31667	0.0205218	0.100275
9685	CLINT1	1.05925	0.209205	2.31586	0.0205657	0.100275
29880	ALG5	-0.848289	0.134177	-2.31582	0.0205683	0.100275
85021	REPS1	-0.921522	0.158384	-2.31553	0.0205841	0.100275
6894	TARBP1	-1.59289	0.473237	-2.31551	0.0205853	0.100275
54913	RPP25	-1.28216	0.306634	-2.31543	0.0205894	0.100275
5217	PFN2	0.846905	0.133802	2.31528	0.0205977	0.100275
3490	IGFBP7	1.65983	0.513985	2.3152	0.0206018	0.100275
27032	ATP2C1	0.85737	0.137163	2.31499	0.0206133	0.100275
51375	SNX7	1.58908	0.471312	2.31469	0.0206301	0.100301
10019	SH2B3	-1.77109	0.58596	-2.31369	0.0206846	0.100509
10388	SYCP2	0.849841	0.135002	2.31295	0.0207251	0.10065
1306	COL15A1	-1.33954	0.335564	-2.31243	0.0207539	0.100734
64748	PLPPR2	-0.868289	0.141027	-2.31214	0.0207701	0.100748
10254	STAM2	0.857042	0.137454	2.31166	0.0207964	0.100748
10170	DHRS9	-2.08105	0.810459	-2.31163	0.0207983	0.100748
481	ATP1B1	-2.31007	0.99877	-2.3115	0.0208055	0.100748
8906	AP1G2	1.69008	0.534679	2.31133	0.0208148	0.100748
5600	MAPK11	1.99639	0.746884	2.31003	0.0208863	0.100892
55893	ZNF395	-2.28102	0.975233	-2.30981	0.0208988	0.100892
4600	MX2	3.49067	2.28389	2.30978	0.0209001	0.100892
10137	RBM12	-1.75411	0.576744	-2.30975	0.020902	0.100892
11017	SNRNP27	0.847383	0.134596	2.30974	0.0209026	0.100892
2146	EZH2	2.52464	1.19496	2.30953	0.0209143	0.100892
29842	TFCP2L1	-1.28836	0.31126	-2.30928	0.020928	0.100903
4122	MAN2A2	-2.04034	0.781282	-2.30833	0.0209806	0.1011
8669	EIF3J	-0.859018	0.138516	-2.30809	0.0209941	0.101109
27306	HPGDS	-1.46948	0.405486	-2.30768	0.021017	0.101163
6535	SLC6A8	-1.03186	0.200135	-2.30653	0.0210811	0.101368
8446	DUSP11	0.84287	0.133541	2.3065	0.021083	0.101368
55234	SMU1	1.32509	0.330294	2.30566	0.0211295	0.101536
8520	HAT1	-1.10698	0.230698	-2.30471	0.0211826	0.101717
5905	RANGAP1	1.04104	0.204081	2.30444	0.0211982	0.101717
57559	STAMBPL1	0.863295	0.140351	2.30436	0.0212022	0.101717
80306	MED28	0.843504	0.134055	2.30381	0.0212334	0.10181
55315	SLC29A3	-2.4549	1.13579	-2.30348	0.0212521	0.101844
5955	RCN2	-0.97694	0.179968	-2.30287	0.0212859	0.10195
3613	IMPA2	-2.55938	1.23606	-2.30205	0.0213322	0.102115
5214	PFKP	1.8392	0.638586	2.30155	0.0213607	0.102195
51337	THEM6	-1.43754	0.390448	-2.30058	0.0214154	0.1024
81553	FAM49A	2.60561	1.28364	2.29979	0.0214603	0.102559
8518	ELP1	-0.86334	0.141047	-2.29879	0.0215169	0.102773
10253	SPRY2	-2.57238	1.25276	-2.29827	0.0215465	0.102858
5496	PPM1G	-0.954783	0.172638	-2.29793	0.0215659	0.102894
54739	XAF1	3.29799	2.06169	2.29687	0.0216259	0.103122
661	POLR3D	1.02999	0.201125	2.29667	0.0216375	0.103122
5970	RELA	2.86698	1.55898	2.29617	0.0216663	0.103203
93081	TEX30	-1.13719	0.245401	-2.2956	0.0216987	0.103245
23299	BICD2	-1.51928	0.438008	-2.2956	0.0216989	0.103245
8165	AKAP1	-0.841804	0.134553	-2.2949	0.0217387	0.103378
23532	PRAME	1.55859	0.461513	2.29425	0.021776	0.103498
65080	MRPL44	0.899268	0.153728	2.29357	0.0218149	0.103627
23424	TDRD7	3.45436	2.26962	2.29293	0.0218521	0.103702
3249	HPN	1.03668	0.20442	2.29289	0.0218545	0.103702
59307	SIGIRR	-1.43882	0.393847	-2.29268	0.0218665	0.103702
23741	EID1	-0.851274	0.13796	-2.29189	0.0219121	0.103795
24144	TFIP11	1.13273	0.244283	2.29181	0.0219164	0.103795
1794	DOCK2	-2.0964	0.836926	-2.29155	0.0219313	0.103795
3570	IL6R	-0.851292	0.138011	-2.29151	0.0219339	0.103795
57460	PPM1H	-1.66151	0.525897	-2.29114	0.0219552	0.103834
10125	RASGRP1	2.99781	1.71228	2.29096	0.021966	0.103834
11142	PKIG	2.2024	0.92529	2.28959	0.0220452	0.104152
51752	ERAP1	0.836925	0.133701	2.28886	0.0220876	0.104295
4942	OAT	-1.24205	0.294759	-2.28774	0.0221527	0.104546
23258	DENND5A	2.31911	1.02883	2.28638	0.0222319	0.104862
79677	SMC6	-0.85048	0.138453	-2.28566	0.0222741	0.105005
1854	DUT	-2.1826	0.912083	-2.28537	0.0222912	0.105029
6548	SLC9A1	-0.979686	0.18382	-2.28503	0.0223113	0.105066
11162	NUDT6	-1.16161	0.258503	-2.28469	0.0223311	0.105102
5836	PYGL	-2.67138	1.36761	-2.2843	0.0223537	0.105127
47	ACLY	1.85326	0.658297	2.28415	0.0223625	0.105127
64798	DEPTOR	-2.09996	0.845348	-2.28398	0.0223726	0.105127
6203	RPS9	-1.14389	0.250894	-2.2837	0.0223893	0.105144
9391	CIAO1	-2.01936	0.782106	-2.28339	0.0224073	0.105144
51507	RTF2	-0.851437	0.139074	-2.28312	0.0224232	0.105144
7342	UBP1	1.47674	0.418419	2.28296	0.0224327	0.105144
6159	RPL29	-1.90744	0.698124	-2.28289	0.0224367	0.105144
57117	INTS12	1.08019	0.224018	2.28223	0.0224757	0.105255
97	ACYP1	-0.840977	0.135802	-2.28208	0.0224847	0.105255
80169	CTC1	1.13142	0.246102	2.28069	0.0225669	0.105584
65997	RASL11B	-1.62236	0.506619	-2.27933	0.0226476	0.105904
51421	AMOTL2	1.91611	0.707322	2.2783	0.0227088	0.106133
10614	HEXIM1	1.47099	0.417277	2.27718	0.0227757	0.106337
10025	MED16	1.05288	0.213803	2.27705	0.0227832	0.106337
8799	PEX11B	1.59764	0.492362	2.27686	0.0227944	0.106337
8379	MAD1L1	-2.19514	0.929597	-2.27675	0.0228013	0.106337
51566	ARMCX3	-1.20752	0.281457	-2.27609	0.0228406	0.106428
912	CD1D	0.830263	0.133071	2.27601	0.0228454	0.106428
64397	ZNF106	-1.78063	0.612266	-2.27564	0.0228677	0.106475
634	CEACAM1	0.849846	0.139541	2.27505	0.0229032	0.106578
311	ANXA11	-1.24228	0.298215	-2.27486	0.0229144	0.106578
9852	EPM2AIP1	1.32503	0.339481	2.27414	0.0229577	0.106695
7984	ARHGEF5	0.83568	0.135048	2.27403	0.0229641	0.106695
10732	TCFL5	-1.40196	0.380282	-2.27344	0.0229998	0.106804
5372	PMM1	-0.83018	0.133381	-2.27314	0.0230179	0.106831
65124	SOWAHC	-1.32268	0.338715	-2.27268	0.0230453	0.106901
8870	IER3	1.65568	0.530886	2.27235	0.0230654	0.106937
57198	ATP8B2	0.852426	0.140802	2.2717	0.0231044	0.107061
4856	NOV	-1.63636	0.519074	-2.27125	0.023132	0.107132
11080	DNAJB4	0.839225	0.136567	2.27094	0.0231509	0.107162
54842	MFSD6	-1.4638	0.415724	-2.27027	0.0231912	0.10723
23144	ZC3H3	0.838492	0.136423	2.27015	0.0231984	0.10723
6256	RXRA	-2.80982	1.53205	-2.27008	0.0232026	0.10723
22906	TRAK1	-1.82111	0.643926	-2.26944	0.0232414	0.107353
6857	SYT1	-1.32309	0.340012	-2.26904	0.0232658	0.107365
29959	NRBP1	0.835815	0.135692	2.26899	0.0232687	0.107365
1628	DBP	-1.88876	0.693643	-2.26782	0.0233399	0.107636
10069	RWDD2B	0.840587	0.137479	2.26707	0.0233859	0.107677
29071	C1GALT1C1	1.91061	0.710671	2.26641	0.0234263	0.107677
7139	TNNT2	1.32971	0.344251	2.26631	0.0234326	0.107677
6222	RPS18	-2.19499	0.938163	-2.26617	0.0234409	0.107677
400451	FAM174B	-0.848136	0.140116	-2.2658	0.0234634	0.107677
9697	TRAM2	-1.35485	0.357591	-2.26567	0.0234716	0.107677
80724	ACAD10	-1.08069	0.227535	-2.26556	0.0234786	0.107677
6229	RPS24	-1.40592	0.385116	-2.2655	0.023482	0.107677
6342	SCP2	-2.02293	0.797335	-2.26548	0.0234829	0.107677
2805	GOT1	-1.64971	0.530277	-2.26546	0.0234844	0.107677
9270	ITGB1BP1	-1.66641	0.541192	-2.2652	0.0235002	0.107677
23158	TBC1D9	2.14761	0.898873	2.2652	0.0235003	0.107677
327	APEH	-1.97832	0.762854	-2.26504	0.0235099	0.107677
689	BTF3	-1.01723	0.20187	-2.26404	0.0235714	0.107859
4128	MAOA	2.24941	0.987154	2.264	0.0235743	0.107859
65258	MPPE1	-1.5132	0.446839	-2.26371	0.0235922	0.107869
51665	ASB1	-1.34386	0.352507	-2.26345	0.0236081	0.107869
987	LRBA	-1.20774	0.284736	-2.26335	0.0236139	0.107869
80255	SLC35F5	0.842666	0.138686	2.26276	0.0236505	0.10798
381	ARF5	-1.27103	0.315616	-2.26243	0.0236706	0.108015
55486	PARL	-1.96946	0.758832	-2.26086	0.023768	0.108403
79731	NARS2	-1.85406	0.672977	-2.26008	0.0238163	0.108566
7264	TSTA3	-0.847343	0.140692	-2.25904	0.0238808	0.1088
50628	GEMIN4	-1.23435	0.29861	-2.25885	0.0238927	0.1088
157697	ERICH1	1.82392	0.652493	2.25797	0.0239474	0.108979
2760	GM2A	-1.51013	0.447372	-2.25777	0.0239598	0.108979
1051	CEBPB	1.8635	0.681334	2.25762	0.0239695	0.108979
55208	DCUN1D2	-0.833962	0.136575	-2.25663	0.024031	0.109201
56944	OLFML3	-1.54528	0.469018	-2.25638	0.0240466	0.109215
28511	NKIRAS2	1.3239	0.344694	2.25495	0.0241362	0.109564
56983	POGLUT1	1.97463	0.767533	2.25391	0.0242016	0.109747
79033	ERI3	-1.05947	0.221027	-2.25354	0.0242249	0.109747
2000	ELF4	2.34471	1.0827	2.25338	0.0242351	0.109747
6510	SLC1A5	-1.20117	0.284201	-2.25315	0.0242496	0.109747
79778	MICALL2	1.82086	0.653113	2.25312	0.0242519	0.109747
54431	DNAJC10	-0.974443	0.187046	-2.25311	0.0242522	0.109747
55802	DCP1A	2.24766	0.996639	2.25144	0.0243574	0.109888
3054	HCFC1	0.833202	0.136963	2.25138	0.0243618	0.109888
9175	MAP3K13	1.64947	0.536905	2.2511	0.024379	0.109888
6821	SUOX	-1.3034	0.335257	-2.25106	0.0243815	0.109888
7048	TGFBR2	-2.02057	0.806051	-2.25057	0.024413	0.109888
7556	ZNF10	-0.838622	0.138859	-2.2505	0.024417	0.109888
6364	CCL20	2.63521	1.37114	2.25048	0.0244184	0.109888
123803	NTAN1	-2.1534	0.915656	-2.25039	0.0244241	0.109888
27071	DAPP1	2.36716	1.10647	2.25039	0.0244244	0.109888
27044	SND1	-1.59584	0.502905	-2.25033	0.0244277	0.109888
79612	NAA16	-2.14937	0.912285	-2.25033	0.0244281	0.109888
4071	TM4SF1	1.47466	0.429471	2.25022	0.0244351	0.109888
29780	PARVB	-0.822794	0.133792	-2.24945	0.0244841	0.11002
55669	MFN1	1.51159	0.451594	2.24936	0.0244897	0.11002
1462	VCAN	1.47811	0.43216	2.24846	0.0245469	0.11022
22885	ABLIM3	-1.99853	0.790238	-2.24819	0.0245643	0.110241
23195	MDN1	-0.825683	0.134985	-2.24735	0.0246176	0.110382
3636	INPPL1	-1.40692	0.39194	-2.2473	0.024621	0.110382
7593	MZF1	-1.36653	0.370076	-2.24633	0.0246828	0.110602
2235	FECH	-1.79031	0.63552	-2.24577	0.024719	0.110701
51471	NAT8B	1.17139	0.272109	2.24559	0.0247303	0.110701
92140	MTDH	-1.0519	0.219574	-2.24483	0.0247788	0.110831
643314	KIAA0754	0.83528	0.138463	2.24474	0.024785	0.110831
79745	CLIP4	-2.22928	0.98648	-2.24451	0.0247997	0.11084
8705	B3GALT4	1.80224	0.645405	2.24335	0.0248741	0.111066
2272	FHIT	-1.34618	0.360117	-2.24326	0.02488	0.111066
23344	ESYT1	-2.03998	0.827108	-2.24308	0.0248917	0.111066
9674	KIAA0040	2.79184	1.54935	2.24293	0.0249014	0.111066
5037	PEBP1	-1.39031	0.384402	-2.24242	0.024934	0.111155
80308	FLAD1	0.833565	0.138213	2.24215	0.0249514	0.111175
3640	INSL3	1.87083	0.69693	2.24099	0.0250269	0.111437
2167	FABP4	-2.46205	1.20717	-2.24085	0.0250359	0.111437
1611	DAP	-1.67548	0.559267	-2.24043	0.0250633	0.111502
10165	SLC25A13	-0.817957	0.133355	-2.23989	0.0250983	0.111565
390	RND3	1.78445	0.634728	2.23981	0.0251032	0.111565
23786	BCL2L13	1.25694	0.315088	2.23924	0.0251405	0.111649
2121	EVC	-0.836124	0.139439	-2.23913	0.0251477	0.111649
4215	MAP3K3	-1.91441	0.731609	-2.23819	0.025209	0.111812
9770	RASSF2	-1.46546	0.428708	-2.23817	0.0252101	0.111812
6235	RPS29	-0.832816	0.138505	-2.23777	0.0252359	0.11187
9841	ZBTB24	0.835462	0.139438	2.23736	0.025263	0.111878
8034	SLC25A16	-0.81724	0.13344	-2.23721	0.0252729	0.111878
5439	POLR2J	-1.49104	0.444208	-2.23715	0.0252764	0.111878
57192	MCOLN1	-1.92837	0.743615	-2.23623	0.0253368	0.112088
51311	TLR8	2.68449	1.44266	2.23501	0.0254166	0.112334
1296	COL8A2	-1.59009	0.506167	-2.23499	0.0254182	0.112334
64852	TUT1	0.850519	0.14493	2.23411	0.0254757	0.11253
27352	SGSM3	-1.19501	0.286192	-2.2338	0.0254962	0.112564
80019	UBTD1	-1.15425	0.267335	-2.2324	0.0255883	0.112913
7993	UBXN8	-0.813378	0.132788	-2.23209	0.0256087	0.11293
55149	MTPAP	-1.02409	0.210524	-2.23195	0.0256181	0.11293
1193	CLIC2	1.13866	0.260331	2.23167	0.0256366	0.112954
27300	ZNF544	-1.46651	0.432326	-2.23038	0.0257222	0.113274
113791	PIK3IP1	-2.39032	1.14894	-2.23002	0.025746	0.113321
1678	TIMM8A	-1.33911	0.360692	-2.22972	0.0257663	0.113326
2193	FARSA	-0.811818	0.132574	-2.22961	0.0257731	0.113326
80830	APOL6	3.12292	1.96239	2.2293	0.0257942	0.113361
5683	PSMA2	2.15105	0.931336	2.22894	0.0258181	0.113368
4815	NINJ2	-2.02478	0.825245	-2.22888	0.0258217	0.113368
4502	MT2A	2.44038	1.19904	2.22865	0.0258373	0.113379
2069	EREG	2.08422	0.875184	2.22789	0.0258879	0.113451
6878	TAF6	-0.817622	0.134687	-2.22787	0.0258894	0.113451
11346	SYNPO	2.25384	1.02361	2.22769	0.0259011	0.113451
2990	GUSB	-2.05153	0.848155	-2.22762	0.025906	0.113451
7957	EPM2A	-0.831634	0.139431	-2.22717	0.0259361	0.113526
2766	GMPR	2.61721	1.38243	2.22596	0.0260169	0.113822
55023	PHIP	1.33472	0.359618	2.22571	0.0260334	0.113837
4312	MMP1	1.32025	0.351993	2.2253	0.0260612	0.113902
9806	SPOCK2	0.888188	0.159367	2.22487	0.0260897	0.113969
10497	UNC13B	-1.27622	0.329252	-2.22414	0.026139	0.11404
10797	MTHFD2	1.87844	0.713326	2.2241	0.0261419	0.11404
64854	USP46	-1.28805	0.335413	-2.22405	0.0261453	0.11404
51691	LSM8	-0.818035	0.1354	-2.22312	0.0262079	0.114206
3832	KIF11	-1.08361	0.237594	-2.22308	0.0262101	0.114206
254531	LPCAT4	-0.829557	0.13927	-2.22289	0.0262234	0.114206
117246	FTSJ3	0.828846	0.139055	2.22269	0.0262364	0.114206
26135	SERBP1	-1.75806	0.62583	-2.22232	0.026262	0.114206
9416	DDX23	1.10055	0.245251	2.22231	0.0262622	0.114206
[truncated: 6,694 more rows]

## Sheet: M-IFNγvM0
Entrez	Gene	mu	mu_var	Z	Z_pval	Z_pvalBH
3902	LAG3	3.27946	0.247902	6.58663	4.49921e-11	4.48526e-07
1318	SLC31A2	2.90108	0.242802	5.88753	3.92001e-09	1.95393e-05
7779	SLC30A1	2.45935	0.185689	5.70726	1.14806e-08	3.28116e-05
4856	NOV	-2.42397	0.18187	-5.6839	1.31655e-08	3.28116e-05
3105	HLA-A	2.3924	0.184659	5.56735	2.58648e-08	4.34911e-05
79590	MRPL24	-2.39949	0.185894	-5.56526	2.61758e-08	4.34911e-05
151306	GPBAR1	2.31333	0.180339	5.44745	5.10977e-08	7.27704e-05
3135	HLA-G	2.27985	0.178252	5.39996	6.66571e-08	8.30631e-05
2207	FCER1G	2.23986	0.175225	5.35084	8.75457e-08	9.69714e-05
10360	NPM3	-2.35907	0.199708	-5.2789	1.29963e-07	0.00012956
4616	GADD45B	2.10828	0.161154	5.25179	1.50626e-07	0.000133834
4784	NFIX	2.12309	0.1642	5.2394	1.61101e-07	0.000133834
8705	B3GALT4	2.14767	0.169793	5.21204	1.86771e-07	0.000143225
4814	NINJ1	2.09991	0.167734	5.12731	2.93908e-07	0.000187274
705	BYSL	-2.04473	0.15945	-5.12063	3.04523e-07	0.000187274
28969	BZW2	-2.07037	0.163664	-5.11766	3.09346e-07	0.000187274
6723	SRM	-2.08047	0.165654	-5.11165	3.19356e-07	0.000187274
4830	NME1	-2.00262	0.159531	-5.0139	5.33385e-07	0.000275194
2180	ACSL1	1.99986	0.159639	5.0053	5.57753e-07	0.000275194
4736	RPL10A	-2.01824	0.162659	-5.00421	5.60922e-07	0.000275194
8031	NCOA4	1.98792	0.158419	4.99453	5.89799e-07	0.000275194
25902	MTHFD1L	-1.99623	0.160109	-4.98888	6.07309e-07	0.000275194
4067	LYN	1.95956	0.155567	4.9682	6.75786e-07	0.000292909
7866	IFRD2	-1.94362	0.154696	-4.94164	7.74673e-07	0.00032178
7127	TNFAIP2	3.18949	0.419263	4.92581	8.40111e-07	0.000335003
5732	PTGER2	1.93804	0.158801	4.86335	1.15415e-06	0.000435683
55651	NHP2	-1.91111	0.154697	-4.85897	1.18e-06	0.000435683
84319	CMSS1	-1.89386	0.155355	-4.80491	1.5482e-06	0.000492308
1933	EEF1B2	-1.87409	0.152315	-4.80197	1.57116e-06	0.000492308
26354	GNL3	-1.86409	0.150762	-4.80087	1.57975e-06	0.000492308
23423	TMED3	-1.8589	0.150201	-4.79644	1.61507e-06	0.000492308
9997	SCO2	3.90898	0.665374	4.79214	1.65008e-06	0.000492308
567	B2M	2.00525	0.175117	4.79186	1.65239e-06	0.000492308
4828	NMB	-1.83115	0.146224	-4.78865	1.67905e-06	0.000492308
58477	SRPRB	-1.85008	0.150374	-4.77095	1.83356e-06	0.000501169
51102	MECR	-1.86439	0.152795	-4.7696	1.84596e-06	0.000501169
7412	VCAM1	1.88216	0.155823	4.76806	1.86009e-06	0.000501169
1678	TIMM8A	-1.81637	0.148209	-4.7181	2.38061e-06	0.000624533
54433	GAR1	-1.82634	0.150998	-4.69997	2.60193e-06	0.00066215
3921	RPSA	-1.83673	0.152999	-4.69571	2.65684e-06	0.00066215
55106	SLFN12	1.81981	0.151763	4.67134	2.9924e-06	0.00072759
10606	PAICS	-1.79532	0.148882	-4.65288	3.27324e-06	0.000762076
1736	DKC1	-1.8067	0.151097	-4.6479	3.35326e-06	0.000762076
53831	GPR84	1.81505	0.15254	4.64727	3.36356e-06	0.000762076
3615	IMPDH2	-2.15652	0.21597	-4.64042	3.47704e-06	0.00077028
55759	WDR12	-1.77408	0.147649	-4.61698	3.89371e-06	0.000843835
10196	PRMT3	-1.76046	0.146082	-4.60606	4.10378e-06	0.000870438
10135	NAMPT	2.06829	0.202477	4.59646	4.29727e-06	0.00089249
117289	TAGAP	3.53522	0.593038	4.59067	4.41833e-06	0.000898905
2358	FPR2	2.3771	0.269505	4.57892	4.67373e-06	0.000931849
3945	LDHB	-1.80044	0.155378	-4.56756	4.93438e-06	0.000964527
3376	IARS	-1.75524	0.147962	-4.56313	5.03973e-06	0.000966175
27300	ZNF544	-2.16386	0.225677	-4.55497	5.23921e-06	0.000985465
114769	CARD16	2.40552	0.279501	4.55006	5.36312e-06	0.000990092
10897	YIF1A	-1.74651	0.14804	-4.53922	5.64637e-06	0.00102343
7130	TNFAIP6	2.91972	0.41501	4.53224	5.83627e-06	0.00102939
3329	HSPD1	-1.70942	0.142368	-4.53045	5.88575e-06	0.00102939
57096	RPGRIP1	1.72304	0.14506	4.524	6.06815e-06	0.00104299
5720	PSME1	3.79057	0.707443	4.5067	6.58438e-06	0.00111254
5743	PTGS2	2.18769	0.236466	4.49885	6.83222e-06	0.00111951
64224	HERPUD2	2.0777	0.213338	4.49829	6.85028e-06	0.00111951
55086	CXorf57	-1.70382	0.144017	-4.48968	7.13297e-06	0.00113784
55621	TRMT1	-1.71157	0.145469	-4.48756	7.20434e-06	0.00113784
9589	WTAP	1.72846	0.148618	4.48356	7.34091e-06	0.00113784
353514	LILRA5	2.07933	0.215375	4.48049	7.44705e-06	0.00113784
11222	MRPL3	-1.69129	0.142647	-4.47804	7.5331e-06	0.00113784
6648	SOD2	2.26839	0.257164	4.47315	7.70765e-06	0.00114683
56521	DNAJC12	-1.70834	0.146249	-4.46714	7.92728e-06	0.00116216
3106	HLA-B	1.70122	0.146249	4.4485	8.64705e-06	0.00124931
196383	RILPL2	1.70037	0.146902	4.43637	9.14882e-06	0.00130292
63910	SLC17A9	-1.66464	0.141019	-4.43284	9.30016e-06	0.00130582
9133	CCNB2	-1.69402	0.146269	-4.42937	9.45082e-06	0.00130855
10195	ALG3	-1.68483	0.14517	-4.422	9.77936e-06	0.00132027
4520	MTF1	1.69569	0.147078	4.42153	9.80041e-06	0.00132027
7074	TIAM1	-2.16169	0.241342	-4.40026	1.08123e-05	0.00140937
11179	ZNF277	1.66621	0.143398	4.40007	1.08214e-05	0.00140937
84888	SPPL2A	2.00239	0.207372	4.39716	1.09676e-05	0.00140937
5245	PHB	-1.79657	0.167112	-4.3948	1.10875e-05	0.00140937
91289	LMF2	1.65996	0.142768	4.39321	1.11687e-05	0.00140937
10969	EBNA1BP2	-1.7988	0.168035	-4.38815	1.14317e-05	0.00142454
3430	IFI35	3.90024	0.79229	4.38177	1.17721e-05	0.00142874
84225	ZMYND15	1.66249	0.144051	4.38028	1.18526e-05	0.00142874
3107	HLA-C	1.65326	0.142687	4.37672	1.2048e-05	0.00142874
219	ALDH1B1	-1.65264	0.142696	-4.37493	1.21473e-05	0.00142874
962	CD48	2.07482	0.224979	4.3743	1.2182e-05	0.00142874
3309	HSPA5	-1.66051	0.145508	-4.35308	1.34239e-05	0.00155192
56951	C5orf15	3.189	0.53716	4.35113	1.35437e-05	0.00155192
79047	KCTD15	-1.95236	0.202383	-4.33984	1.42584e-05	0.0015993
10856	RUVBL2	-1.65378	0.145234	-4.33954	1.4278e-05	0.0015993
51154	MRTO4	-1.75391	0.163544	-4.33701	1.44434e-05	0.00159985
3133	HLA-E	3.92586	0.821222	4.33216	1.47654e-05	0.00160831
6599	SMARCC1	-1.62483	0.140801	-4.33017	1.48996e-05	0.00160831
717	C2	3.80172	0.771363	4.32863	1.50038e-05	0.00160831
10400	PEMT	-1.6394	0.144071	-4.31914	1.56636e-05	0.00166118
5971	RELB	1.63507	0.143707	4.31318	1.60921e-05	0.00168865
23387	SIK3	1.96603	0.209557	4.29477	1.74876e-05	0.00181218
10346	TRIM22	3.42038	0.634805	4.29293	1.76328e-05	0.00181218
23608	MKRN1	1.61163	0.141673	4.28175	1.85426e-05	0.00188481
6228	RPS23	-1.61647	0.142801	-4.27761	1.88908e-05	0.00188481
2683	B4GALT1	1.58372	0.137219	4.27534	1.90849e-05	0.00188481
3659	IRF1	6.81494	2.54102	4.27521	1.90958e-05	0.00188481
941	CD80	2.98272	0.488568	4.26728	1.97874e-05	0.00192418
221143	EEF1AKMT1	-1.60898	0.14231	-4.26514	1.99779e-05	0.00192418
80746	TSEN2	-2.24169	0.276436	-4.26362	2.01139e-05	0.00192418
23246	BOP1	-1.57017	0.135799	-4.26088	2.0362e-05	0.00192418
4170	MCL1	1.79945	0.17858	4.25819	2.0609e-05	0.00192418
2710	GK	2.21159	0.269809	4.25771	2.06527e-05	0.00192418
8737	RIPK1	1.60552	0.143035	4.24516	2.18435e-05	0.00196183
5578	PRKCA	-1.74136	0.168418	-4.2432	2.20353e-05	0.00196183
79053	ALG8	-1.57247	0.137369	-4.24267	2.20877e-05	0.00196183
3134	HLA-F	4.15487	0.959082	4.24258	2.20969e-05	0.00196183
2067	ERCC1	-1.59743	0.141781	-4.24239	2.21148e-05	0.00196183
144717	PHETA1	-1.8942	0.199499	-4.24088	2.22643e-05	0.00196183
6772	STAT1	7.9501	3.51709	4.23917	2.24344e-05	0.00196183
26750	RPS6KC1	1.57763	0.138774	4.23498	2.28573e-05	0.00198143
55122	AKIRIN2	1.58187	0.140568	4.21917	2.45205e-05	0.00210729
4502	MT2A	2.71526	0.416048	4.20959	2.55836e-05	0.00217684
6122	RPL3	-1.58595	0.142124	-4.20683	2.58983e-05	0.00217684
56915	EXOSC5	-1.57531	0.140274	-4.20607	2.59849e-05	0.00217684
347902	AMIGO2	1.55652	0.13764	4.19549	2.72287e-05	0.00224714
6541	SLC7A1	-1.58016	0.141945	-4.19412	2.73934e-05	0.00224714
6175	RPLP0	-2.1857	0.271695	-4.19324	2.75003e-05	0.00224714
6838	SURF6	-1.57072	0.140472	-4.19087	2.77893e-05	0.00225211
55905	RNF114	2.3524	0.31535	4.18905	2.8013e-05	0.00225211
2648	KAT2A	-1.99012	0.226316	-4.18333	2.87265e-05	0.00227755
6182	MRPL12	-1.54131	0.135779	-4.18286	2.87864e-05	0.00227755
1519	CTSO	2.4793	0.352088	4.17833	2.93653e-05	0.00230506
5326	PLAGL2	1.54615	0.137073	4.17615	2.96488e-05	0.00230914
113655	MFSD3	-1.65063	0.156374	-4.17415	2.991e-05	0.00231141
3841	KPNA5	2.05129	0.242006	4.16979	3.04878e-05	0.00232209
150372	NFAM1	1.56703	0.141243	4.1696	3.0514e-05	0.00232209
65243	ZFP69B	-1.545	0.137484	-4.16679	3.08919e-05	0.00233304
6747	SSR3	-1.54969	0.138861	-4.15868	3.20097e-05	0.00239928
471	ATIC	-1.55231	0.13956	-4.15525	3.24937e-05	0.00241242
88455	ANKRD13A	2.19863	0.280136	4.15402	3.26689e-05	0.00241242
7347	UCHL3	-1.68758	0.165179	-4.15228	3.29176e-05	0.00241291
6132	RPL8	-1.67164	0.162547	-4.14621	3.38021e-05	0.00244572
636	BICD1	-1.53163	0.136484	-4.14585	3.38559e-05	0.00244572
10039	PARP3	1.88683	0.207378	4.14334	3.42284e-05	0.00245391
1020	CDK5	-1.53879	0.138034	-4.14178	3.44615e-05	0.00245391
7096	TLR1	1.54516	0.139583	4.13576	3.53776e-05	0.00248424
6461	SHB	-1.79781	0.188968	-4.13571	3.5386e-05	0.00248424
9095	TBX19	1.93694	0.220059	4.12902	3.64307e-05	0.0025397
3290	HSD11B1	1.53243	0.137957	4.1258	3.69454e-05	0.00254337
54914	FOCAD	-2.01474	0.238498	-4.1255	3.69935e-05	0.00254337
10957	PNRC1	1.52506	0.136879	4.12209	3.75445e-05	0.00256357
3660	IRF2	1.68106	0.167825	4.10351	4.0692e-05	0.00275959
2799	GNS	1.52781	0.139459	4.09114	4.29251e-05	0.00288246
474344	GIMAP6	3.55296	0.754521	4.0903	4.30822e-05	0.00288246
1356	CP	1.51837	0.13792	4.0885	4.34174e-05	0.00288552
56894	AGPAT3	1.7671	0.188408	4.07111	4.67901e-05	0.00308908
2058	EPRS	-1.51875	0.139423	-4.06742	4.75372e-05	0.00311775
55003	PAK1IP1	-1.48832	0.134105	-4.0642	4.81976e-05	0.0031404
51520	LARS	-1.50513	0.13749	-4.05917	4.92471e-05	0.00318795
80830	APOL6	4.70808	1.34957	4.05272	5.06254e-05	0.00325603
55353	LAPTM4B	-3.12643	0.597126	-4.04591	5.2121e-05	0.00331793
23338	JADE2	3.02456	0.559011	4.04531	5.22535e-05	0.00331793
400073	C12orf76	1.49362	0.138294	4.01642	5.909e-05	0.00371318
64754	SMYD3	-1.48265	0.136306	-4.01588	5.92232e-05	0.00371318
9830	TRIM14	1.44862	0.131062	4.00143	6.29602e-05	0.00392282
51293	CD320	-1.45876	0.133031	-3.99952	6.34701e-05	0.00392501
59274	TLNRD1	1.71246	0.183433	3.99836	6.37829e-05	0.00392501
80342	TRAF3IP3	1.64139	0.168842	3.99457	6.48122e-05	0.00396388
51018	RRP15	-1.44845	0.131606	-3.99271	6.53235e-05	0.00397079
1890	TYMP	2.78266	0.486334	3.99019	6.60213e-05	0.00398889
11145	PLA2G16	2.10152	0.277986	3.98585	6.72382e-05	0.00403794
3140	MR1	1.45548	0.134034	3.97556	7.02151e-05	0.004158
6303	SAT1	2.34763	0.348762	3.97526	7.03027e-05	0.004158
8942	KYNU	1.75413	0.194775	3.97463	7.04887e-05	0.004158
22809	ATF5	2.7425	0.477023	3.9708	7.16328e-05	0.00420063
79080	CCDC86	-1.46465	0.136557	-3.96348	7.38644e-05	0.00430616
7693	ZNF134	-1.59577	0.162268	-3.96145	7.44956e-05	0.00431771
51491	NOP16	-1.4518	0.134647	-3.95647	7.60661e-05	0.00438326
26751	SH3YL1	-1.73403	0.192247	-3.95483	7.65907e-05	0.00438812
6136	RPL12	-1.44949	0.134531	-3.95188	7.75393e-05	0.00441708
10148	EBI3	3.101	0.617024	3.94776	7.88865e-05	0.0044683
1454	CSNK1E	-1.43796	0.132959	-3.94354	8.02889e-05	0.00452203
10799	RPP40	-1.43175	0.132231	-3.93731	8.24008e-05	0.00458488
58529	MYOZ1	-1.44157	0.134121	-3.93627	8.2757e-05	0.00458488
146542	ZNF688	1.42593	0.131234	3.93619	8.27846e-05	0.00458488
9093	DNAJA3	-1.44552	0.135229	-3.93089	8.46332e-05	0.00463676
5509	PPP1R3D	1.43918	0.134049	3.93083	8.46514e-05	0.00463676
51184	GPN3	1.42891	0.13233	3.92804	8.56414e-05	0.00466535
653361	NCF1	5.57126	2.01375	3.92601	8.63673e-05	0.00467052
7295	TXN	2.3743	0.365993	3.92464	8.68603e-05	0.00467052
79850	FAM57A	-2.11331	0.290347	-3.92197	8.78267e-05	0.00467052
11164	NUDT5	-1.42731	0.132556	-3.92028	8.84477e-05	0.00467052
51479	ANKFY1	1.54176	0.154667	3.92027	8.84494e-05	0.00467052
7752	ZNF200	1.42812	0.132838	3.91836	8.91538e-05	0.00467052
6194	RPS6	-1.78103	0.206605	-3.91833	8.91643e-05	0.00467052
6139	RPL17	-1.43382	0.133962	-3.91747	8.94844e-05	0.00467052
64108	RTP4	4.51325	1.33012	3.91331	9.10385e-05	0.00470366
145864	HAPLN3	7.43572	3.61053	3.91325	9.10629e-05	0.00470366
57823	SLAMF7	3.12778	0.639723	3.91057	9.2078e-05	0.00473158
2184	FAH	-1.72928	0.196344	-3.90263	9.51537e-05	0.00482331
10452	TOMM40	-1.6047	0.169175	-3.90145	9.56196e-05	0.00482331
6137	RPL13	-1.42141	0.132749	-3.90126	9.56928e-05	0.00482331
54795	TRPM4	1.41336	0.131267	3.90099	9.57984e-05	0.00482331
1608	DGKG	2.78673	0.511515	3.89641	9.76273e-05	0.00489069
7098	TLR3	2.39292	0.377775	3.89325	9.89119e-05	0.00491711
747	DAGLA	-1.43025	0.134997	-3.89268	9.91413e-05	0.00491711
5471	PPAT	-1.43495	0.136089	-3.88979	0.00010033	0.00493252
51752	ERAP1	1.4333	0.135849	3.88875	0.000100762	0.00493252
6774	STAT3	2.64971	0.464376	3.88833	0.000100936	0.00493252
84908	FAM136A	-1.43348	0.135999	-3.88709	0.000101454	0.00493254
9521	EEF1E1	-1.42104	0.133726	-3.88596	0.000101926	0.00493254
54625	PARP14	4.24137	1.19386	3.88177	0.000103699	0.00497203
2971	GTF3A	-1.42651	0.135071	-3.88146	0.000103832	0.00497203
3661	IRF3	1.42496	0.134842	3.88051	0.000104239	0.00497203
147808	ZNF784	1.42617	0.135314	3.87703	0.00010574	0.00500242
64431	ACTR6	1.42306	0.134747	3.87671	0.000105879	0.00500242
5427	POLE2	-2.04487	0.278478	-3.87498	0.000106633	0.00501428
220108	FAM124A	1.72539	0.198423	3.8734	0.000107328	0.00502326
9473	THEMIS2	1.40946	0.132598	3.87066	0.00010854	0.00502874
6130	RPL7A	-1.41281	0.13332	-3.86932	0.00010914	0.00502874
56987	BBX	1.39844	0.130777	3.86704	0.000110166	0.00502874
23170	TTLL12	-1.41478	0.133867	-3.8668	0.000110275	0.00502874
55132	LARP1B	-1.40475	0.132022	-3.86613	0.000110574	0.00502874
79713	IGFLR1	2.10632	0.296916	3.86551	0.000110856	0.00502874
60488	MRPS35	-1.41126	0.133368	-3.8644	0.000111364	0.00502874
59342	SCPEP1	4.12855	1.14208	3.86322	0.000111904	0.00502874
54749	EPDR1	-1.39775	0.130919	-3.86304	0.000111985	0.00502874
6675	UAP1	-1.39052	0.129864	-3.85864	0.000114022	0.00509723
7923	HSD17B8	-1.67343	0.18837	-3.85568	0.000115407	0.0051255
1603	DAD1	-1.40815	0.133421	-3.8551	0.000115682	0.0051255
84798	C19orf48	-1.49634	0.15099	-3.85085	0.000117707	0.00517386
713	C1QB	4.09822	1.13326	3.84973	0.000118248	0.00517386
2068	ERCC2	-1.38253	0.128982	-3.84956	0.000118331	0.00517386
51056	LAP3	5.12339	1.77585	3.84463	0.000120735	0.00522372
3587	IL10RA	2.42079	0.396648	3.84374	0.000121171	0.00522372
834	CASP1	3.61477	0.885122	3.84219	0.000121942	0.00522372
908	CCT6A	-1.39026	0.131038	-3.84059	0.000122737	0.00522372
81706	PPP1R14C	-2.14201	0.311104	-3.84034	0.000122863	0.00522372
629	CFB	4.95555	1.66554	3.83985	0.000123109	0.00522372
4953	ODC1	-1.83043	0.227242	-3.83979	0.000123139	0.00522372
3669	ISG20	3.94366	1.0577	3.83458	0.000125778	0.00531304
2687	GGT5	1.39386	0.1324	3.83068	0.00012779	0.00537525
10473	HMGN4	1.49266	0.152584	3.82124	0.000132781	0.00556174
9270	ITGB1BP1	-2.08952	0.299212	-3.81995	0.000133479	0.00556756
3075	CFH	1.38654	0.131883	3.81802	0.000134525	0.00558784
54675	CRLS1	-1.69554	0.19758	-3.8145	0.00013646	0.00562455
2934	GSN	-1.38882	0.132572	-3.81436	0.000136537	0.00562455
6161	RPL32	-1.38622	0.132341	-3.81054	0.000138663	0.0056741
256435	ST6GALNAC3	-1.38946	0.132987	-3.81016	0.000138879	0.0056741
2633	GBP1	7.1728	3.54653	3.80879	0.00013965	0.00568234
6773	STAT2	4.05397	1.13554	3.80434	0.000142184	0.00574454
103	ADAR	2.48981	0.428383	3.80408	0.000142331	0.00574454
6775	STAT4	2.88492	0.575488	3.8029	0.00014301	0.00574865
54475	NLE1	-1.87647	0.244583	-3.79427	0.000148076	0.00592299
710	SERPING1	7.4711	3.87871	3.79351	0.000148535	0.00592299
55154	MSTO1	-1.37974	0.132546	-3.78979	0.000150774	0.00598831
26119	LDLRAP1	-1.38316	0.133289	-3.78855	0.000151526	0.00599213
374395	TMEM179B	1.38406	0.133527	3.78766	0.000152072	0.00599213
23729	SHPK	-1.36617	0.130321	-3.78441	0.000154077	0.00603146
9641	IKBKE	2.16976	0.32878	3.78408	0.00015428	0.00603146
64407	RGS18	-1.70268	0.202785	-3.78108	0.000156147	0.0060806
8574	AKR7A2	-1.75152	0.214771	-3.77945	0.000157176	0.00609682
54780	NSMCE4A	1.4046	0.138295	3.77703	0.000158711	0.00613252
10650	PRELID3A	-2.21056	0.343663	-3.77082	0.000162711	0.00626163
7454	WAS	1.37979	0.133957	3.76991	0.000163309	0.00626163
55233	MOB1A	1.40728	0.139741	3.7646	0.000166818	0.00637169
134359	POC5	1.35832	0.130285	3.76317	0.000167775	0.00637993
116225	ZMYND19	-1.35339	0.129397	-3.76237	0.000168314	0.00637993
58505	OSTC	-1.35027	0.128881	-3.7612	0.000169103	0.00638333
26277	TINF2	1.48814	0.156615	3.76034	0.000169684	0.00638333
1503	CTPS1	-1.70174	0.205351	-3.75531	0.000173126	0.0064873
10576	CCT2	-1.57295	0.175648	-3.75314	0.000174632	0.0064873
4283	CXCL9	7.15257	3.63228	3.75295	0.000174767	0.0064873
22849	CPEB3	2.07551	0.305915	3.75254	0.000175051	0.0064873
55748	CNDP2	1.5942	0.180587	3.75145	0.000175816	0.00648982
57763	ANKRA2	1.36171	0.131817	3.75059	0.000176421	0.00648982
5902	RANBP1	-1.36344	0.132285	-3.74869	0.000177758	0.00651496
55622	TTC27	-1.34513	0.128976	-3.7455	0.000180035	0.00657426
91056	AP5B1	1.42164	0.144508	3.73976	0.000184198	0.0067017
2178	FANCE	-1.33556	0.12774	-3.7368	0.000186375	0.00673444
10791	VAMP5	7.96951	4.54868	3.7367	0.000186448	0.00673444
23144	ZC3H3	1.35308	0.131636	3.72938	0.000191954	0.00690828
84154	RPF2	-1.34679	0.130652	-3.72601	0.000194538	0.00697607
58472	SQOR	1.8241	0.240425	3.72013	0.000199121	0.00710684
55824	PAG1	1.54332	0.172164	3.71951	0.00019961	0.00710684
51400	PPME1	-1.32912	0.127889	-3.7166	0.000201918	0.00714738
7538	ZFP36	1.50553	0.164235	3.71498	0.000203223	0.00714738
113878	DTX2	1.54931	0.173929	3.71494	0.000203251	0.00714738
79896	THNSL1	-1.54797	0.17367	-3.71449	0.000203617	0.00714738
54542	RC3H2	1.33654	0.129716	3.71097	0.000206468	0.00722205
51311	TLR8	2.9596	0.636857	3.70862	0.000208388	0.00724372
2005	ELK4	1.34208	0.130971	3.70844	0.000208541	0.00724372
6891	TAP2	4.912	1.75563	3.70716	0.000209595	0.00725504
3344	FOXN2	2.17312	0.343868	3.70586	0.000210678	0.0072673
26094	DCAF4	-1.32933	0.128805	-3.70395	0.000212265	0.00729679
4809	SNU13	-1.32978	0.129324	-3.69777	0.000217506	0.00745126
1032	CDKN2D	1.41492	0.146711	3.69403	0.000220731	0.0075238
3665	IRF7	3.25662	0.777583	3.69313	0.000221515	0.0075238
80124	VCPIP1	2.67356	0.524748	3.69075	0.000223591	0.0075238
117145	THEM4	-1.33736	0.131315	-3.69054	0.000223774	0.0075238
8260	NAA10	-1.32331	0.128622	-3.68982	0.000224415	0.0075238
57178	ZMIZ1	-1.63127	0.195539	-3.689	0.000225134	0.0075238
6133	RPL9	-1.32477	0.12897	-3.6889	0.000225222	0.0075238
10797	MTHFD2	1.68611	0.208974	3.68841	0.000225661	0.0075238
1366	CLDN7	1.86468	0.256325	3.68306	0.000230453	0.00762625
5734	PTGER4	1.6566	0.202337	3.68282	0.000230666	0.00762625
9554	SEC22B	1.3794	0.140317	3.68242	0.000231029	0.00762625
29968	PSAT1	-1.33456	0.131446	-3.68098	0.000232341	0.00764426
2054	STX2	-1.32514	0.129805	-3.67804	0.000235031	0.0077073
3142	HLX	1.33094	0.131109	3.67573	0.000237169	0.00775194
27346	TMEM97	-1.32626	0.130326	-3.67377	0.000238996	0.0077741
6890	TAP1	5.61409	2.33725	3.6722	0.000240468	0.0077741
8780	RIOK3	1.32284	0.129817	3.67146	0.000241165	0.0077741
54517	PUS7	-2.22471	0.367212	-3.67125	0.000241365	0.0077741
55210	ATAD3A	-1.30107	0.125675	-3.67007	0.000242484	0.0077741
6355	CCL8	3.0403	0.686272	3.67003	0.000242526	0.0077741
6124	RPL4	-1.39633	0.145088	-3.66583	0.000246534	0.0078507
6168	RPL37A	-1.84171	0.252488	-3.66524	0.00024711	0.0078507
11120	BTN2A1	1.76232	0.23121	3.66506	0.000247279	0.0078507
10912	GADD45G	1.33035	0.13191	3.6629	0.000249372	0.00789204
5209	PFKFB3	1.32902	0.131818	3.66054	0.000251686	0.00791838
3301	DNAJA1	2.20204	0.361902	3.66041	0.000251808	0.00791838
92935	MARS2	-1.31335	0.128791	-3.65962	0.000252588	0.00791838
56342	PPAN	-1.64608	0.202501	-3.65794	0.000254254	0.00794564
79188	TMEM43	-1.31963	0.13048	-3.65325	0.000258941	0.00806681
5252	PHF1	1.32244	0.131214	3.65078	0.000261444	0.00811944
7327	UBE2G2	-1.42186	0.151837	-3.64896	0.000263309	0.00815194
79056	PRRG4	2.13918	0.344398	3.64516	0.000267227	0.00820524
51667	NUB1	2.85027	0.611553	3.64476	0.000267641	0.00820524
3487	IGFBP4	1.84327	0.256016	3.64296	0.000269524	0.00820524
92799	SHKBP1	1.29605	0.126587	3.64272	0.000269772	0.00820524
51379	CRLF3	1.30341	0.128095	3.64178	0.00027076	0.00820524
9804	TOMM20	-1.80761	0.24642	-3.64138	0.000271176	0.00820524
54495	TMX3	-1.52037	0.174344	-3.64122	0.000271349	0.00820524
11224	RPL35	-1.49305	0.168157	-3.64097	0.000271615	0.00820524
64755	C16orf58	-1.30816	0.129156	-3.64002	0.000272614	0.00821054
27075	TSPAN13	-1.87757	0.266344	-3.6381	0.000274653	0.00824705
26270	FBXO6	4.02304	1.22482	3.63513	0.000277844	0.0082929
10204	NUTF2	-1.31284	0.130497	-3.63423	0.000278815	0.0082929
6892	TAPBP	3.79776	1.09203	3.63422	0.000278828	0.0082929
26228	STAP1	1.31668	0.131307	3.63359	0.000279508	0.0082929
23212	RRS1	-2.05051	0.318753	-3.6319	0.000281342	0.00832253
51330	TNFRSF12A	-1.31077	0.130467	-3.62891	0.000284618	0.00838358
27090	ST6GALNAC4	-1.31059	0.13049	-3.62809	0.000285528	0.00838358
132	ADK	-2.18577	0.363027	-3.62773	0.000285928	0.00838358
255488	RNF144B	2.62321	0.523354	3.62606	0.000287773	0.00841294
51602	NOP58	-1.30027	0.128933	-3.62118	0.000293258	0.00854823
23107	MRPS27	-1.30244	0.129477	-3.6196	0.000295057	0.00857559
10171	RCL1	-1.28227	0.125626	-3.61775	0.000297172	0.00860969
84261	FBXW9	-1.27439	0.124184	-3.61634	0.000298797	0.00860969
7284	TUFM	-1.30374	0.129971	-3.61632	0.000298821	0.00860969
3620	IDO1	6.81527	3.55707	3.61357	0.000302005	0.00867634
5142	PDE4B	2.92096	0.654174	3.61143	0.000304515	0.00872331
84650	EBPL	-2.59209	0.515491	-3.61027	0.000305881	0.00873733
7511	XPNPEP1	1.43032	0.157312	3.60622	0.000310689	0.0087891
3646	EIF3E	-1.29762	0.129534	-3.6054	0.000311669	0.0087891
57826	RAP2C	1.3328	0.136698	3.60482	0.000312366	0.0087891
64757	MARC1	-1.52613	0.179412	-3.60301	0.000314556	0.0087891
91522	COL23A1	-1.37882	0.146504	-3.60231	0.0003154	0.0087891
6157	RPL27A	-1.79095	0.247235	-3.60188	0.00031593	0.0087891
91942	NDUFAF2	-2.06497	0.328802	-3.6012	0.000316756	0.0087891
9246	UBE2L6	4.48673	1.55233	3.60112	0.000316851	0.0087891
10166	SLC25A15	-1.50601	0.174923	-3.60084	0.000317191	0.0087891
11066	SNRNP35	1.30043	0.130437	3.60068	0.000317384	0.0087891
84875	PARP10	2.92284	0.658936	3.60068	0.000317391	0.0087891
94240	EPSTI1	3.86003	1.15118	3.59765	0.000321101	0.00886719
23621	BACE1	-1.29831	0.130329	-3.59632	0.000322749	0.00888808
842	CASP9	1.29815	0.130397	3.59493	0.000324475	0.00890629
8550	MAPKAPK5	-1.28662	0.128134	-3.59433	0.000325231	0.00890629
7267	TTC3	-1.92536	0.287049	-3.59364	0.00032609	0.00890629
375287	RBM43	1.39662	0.151111	3.59278	0.000327167	0.00891127
5901	RAN	-1.28407	0.127859	-3.59105	0.000329355	0.00894642
4792	NFKBIA	1.29778	0.130988	3.58578	0.000336071	0.00908066
8676	STX11	3.95242	1.21497	3.58574	0.000336118	0.00908066
5373	PMM2	-1.27138	0.125769	-3.58498	0.000337103	0.00908265
5581	PRKCE	1.29365	0.130352	3.5831	0.000339542	0.00912369
79720	VPS37B	-1.4249	0.158311	-3.58121	0.000342004	0.00916515
2395	FXN	-1.81682	0.258036	-3.57661	0.000348081	0.00929422
60672	MIIP	2.36694	0.438068	3.57616	0.000348685	0.00929422
8514	KCNAB2	-1.2934	0.130895	-3.57497	0.000350275	0.0093117
4331	MNAT1	-1.27024	0.126314	-3.57406	0.000351486	0.00931905
55741	EDEM2	2.03088	0.323181	3.57241	0.000353711	0.00935316
25814	ATXN10	-1.63339	0.209239	-3.57084	0.00035584	0.00937487
89797	NAV2	-1.28152	0.128828	-3.57042	0.000356412	0.00937487
84561	SLC12A8	-2.3388	0.429456	-3.5689	0.000358483	0.0093897
85025	TMEM60	1.4879	0.173838	3.56862	0.00035886	0.0093897
338339	CLEC4D	2.39425	0.450847	3.56578	0.000362777	0.00943038
55080	TAPBPL	3.01345	0.714402	3.56527	0.000363487	0.00943038
81894	SLC25A28	2.7513	0.595545	3.56518	0.000363612	0.00943038
84706	GPT2	-1.25662	0.124264	-3.56475	0.000364198	0.00943038
8987	STBD1	1.28346	0.12973	3.56338	0.000366112	0.00945537
347862	GATD1	-1.28005	0.129137	-3.56208	0.00036793	0.00945834
5698	PSMB9	7.08818	3.9604	3.56177	0.000368368	0.00945834
7867	MAPKAPK3	-1.28111	0.129408	-3.56126	0.000369073	0.00945834
51296	SLC15A3	1.28441	0.130191	3.55969	0.000371292	0.00949081
10873	ME3	-2.65434	0.556299	-3.55879	0.000372567	0.00949904
23171	GPD1L	-1.69644	0.227598	-3.55594	0.000376628	0.00957808
146923	RUNDC1	1.26473	0.12678	3.552	0.000382313	0.00964379
79077	DCTPP1	-1.26406	0.126675	-3.55159	0.00038291	0.00964379
4482	MSRA	-1.4062	0.156771	-3.55153	0.000383002	0.00964379
587	BCAT2	-1.27805	0.129523	-3.5512	0.00038348	0.00964379
203	AK1	-1.46656	0.170587	-3.55081	0.000384049	0.00964379
4712	NDUFB6	-1.27902	0.129934	-3.54826	0.000387791	0.00970442
22981	NINL	-1.26803	0.127741	-3.54784	0.000388411	0.00970442
58476	TP53INP2	1.27093	0.12839	3.54695	0.000389714	0.00971266
200316	APOBEC3F	2.23743	0.398095	3.54614	0.000390914	0.00971826
55303	GIMAP4	3.0657	0.747922	3.54487	0.0003928	0.00974084
6993	DYNLT1	3.88678	1.203	3.5437	0.000394551	0.00976
64748	PLPPR2	-1.25888	0.126356	-3.54149	0.000397869	0.00981772
6169	RPL38	-1.27402	0.12963	-3.53854	0.000402347	0.00990369
26118	WSB1	1.26513	0.127896	3.53758	0.000403811	0.00991526
55922	NKRF	-1.2568	0.126363	-3.53555	0.000406922	0.0099671
221472	FGD2	1.83114	0.268596	3.53323	0.000410519	0.00998475
56259	CTNNBL1	1.79538	0.258272	3.53279	0.000411202	0.00998475
26052	DNM3	-1.38262	0.15317	-3.53276	0.000411238	0.00998475
9985	REC8	2.53172	0.513777	3.53206	0.000412332	0.00998475
79921	TCEAL4	-1.72215	0.237758	-3.53186	0.000412651	0.00998475
7705	ZNF146	-1.26374	0.128198	-3.52953	0.000416293	0.0100485
124491	TMEM170A	1.76687	0.251162	3.52555	0.000422606	0.0101762
6764	ST5	-1.42872	0.164304	-3.52471	0.000423944	0.0101838
23404	EXOSC2	-1.23989	0.123952	-3.52174	0.000428721	0.0102738
8189	SYMPK	2.05281	0.340062	3.52021	0.000431198	0.0102864
4507	MTAP	-1.98676	0.318602	-3.51983	0.000431819	0.0102864
5271	SERPINB8	1.56093	0.196699	3.51951	0.00043234	0.0102864
51596	CUTA	-1.25713	0.127865	-3.51564	0.000438694	0.0103784
64332	NFKBIZ	1.40816	0.160443	3.51554	0.000438864	0.0103784
6206	RPS12	-1.53231	0.190041	-3.51497	0.000439804	0.0103784
84221	SPATC1L	-1.24538	0.125559	-3.51463	0.000440373	0.0103784
64078	SLC28A3	-1.24632	0.125796	-3.51394	0.00044151	0.0103807
5920	RARRES3	9.4465	7.23177	3.51276	0.000443479	0.0104004
5018	OXA1L	-1.27904	0.132621	-3.51219	0.000444436	0.0104004
8775	NAPA	2.23322	0.404775	3.51015	0.000447856	0.0104134
283149	BCL9L	1.27826	0.132622	3.51005	0.000448022	0.0104134
23111	SPART	1.24466	0.125744	3.50999	0.000448125	0.0104134
5198	PFAS	-2.03531	0.337805	-3.50185	0.000462045	0.0107119
7444	VRK2	3.61514	1.06745	3.49906	0.000466901	0.0107791
3594	IL12RB1	4.78614	1.8711	3.49894	0.000467103	0.0107791
5438	POLR2I	-1.24758	0.12719	-3.49818	0.000468444	0.010785
26520	TIMM9	-1.23543	0.12501	-3.49418	0.000475517	0.0109226
3695	ITGB7	2.31443	0.439492	3.49115	0.000480949	0.0109856
8669	EIF3J	-1.23112	0.124365	-3.49101	0.000481202	0.0109856
4218	RAB8A	1.89592	0.294976	3.49081	0.000481562	0.0109856
2634	GBP2	5.52047	2.50325	3.48919	0.000484494	0.0110094
10988	METAP2	-1.23062	0.124407	-3.48901	0.000484816	0.0110094
8527	DGKD	-1.2416	0.126789	-3.48692	0.000488617	0.0110438
23328	SASH1	2.15735	0.382886	3.48647	0.000489444	0.0110438
5696	PSMB8	3.66197	1.10328	3.48635	0.000489655	0.0110438
6398	SECTM1	3.68916	1.12077	3.48473	0.000492642	0.0110541
9761	MLEC	-1.71934	0.243455	-3.4846	0.000492875	0.0110541
3858	KRT10	-2.11668	0.369046	-3.48429	0.000493437	0.0110541
51253	MRPL37	-1.25169	0.129317	-3.48072	0.000500069	0.0111759
7358	UGDH	-1.3707	0.155126	-3.48016	0.000501115	0.0111759
83667	SESN2	1.24017	0.127215	3.47705	0.000506954	0.0112809
26135	SERBP1	-1.59061	0.20944	-3.47564	0.00050964	0.0112889
55707	NECAP2	1.39755	0.161738	3.47504	0.000510769	0.0112889
790	CAD	-1.43757	0.171139	-3.475	0.000510862	0.0112889
4210	MEFV	2.55214	0.539546	3.47448	0.000511846	0.0112889
150763	GPAT2	-1.22294	0.124036	-3.4724	0.000515821	0.0113515
5567	PRKACB	-1.23028	0.125604	-3.47138	0.000517795	0.0113698
133619	PRRC1	-1.24133	0.127917	-3.47074	0.000519018	0.0113716
118932	ANKRD22	5.63781	2.6448	3.46668	0.000526929	0.0115056
493	ATP2B4	-2.00524	0.334796	-3.46559	0.00052907	0.0115056
2947	GSTM3	-2.41101	0.483999	-3.46558	0.000529082	0.0115056
26133	TRPC4AP	1.80777	0.272222	3.46482	0.00053058	0.0115056
9447	AIM2	6.72165	3.76384	3.46466	0.000530904	0.0115056
55916	NXT2	1.41156	0.166284	3.46158	0.00053701	0.0116127
27246	RNF115	2.29539	0.440032	3.46031	0.00053956	0.0116236
6201	RPS7	-1.22861	0.126076	-3.46016	0.000539848	0.0116236
79663	HSPBAP1	1.23367	0.127479	3.45526	0.000549767	0.0117829
26122	EPC2	1.24054	0.128907	3.4552	0.000549877	0.0117829
2271	FH	-1.23833	0.12848	-3.45476	0.000550791	0.0117829
116071	BATF2	4.71871	1.8663	3.45409	0.00055216	0.0117869
29887	SNX10	3.26069	0.894318	3.44797	0.000564809	0.0119876
6191	RPS4X	-1.48692	0.186027	-3.44746	0.000565889	0.0119876
7453	WARS	4.77696	1.9201	3.44738	0.000566042	0.0119876
56848	SPHK2	1.23365	0.12807	3.44723	0.00056637	0.0119876
132320	SCLT1	1.23987	0.129536	3.44492	0.000571232	0.0120649
283237	TTC9C	1.21624	0.124865	3.44192	0.000577609	0.0121577
2000	ELF4	1.7461	0.25739	3.4417	0.000578067	0.0121577
86	ACTL6A	-1.50707	0.192002	-3.43938	0.000583059	0.0122207
55601	DDX60	4.03102	1.3742	3.43867	0.000584584	0.0122207
5685	PSMA4	2.49274	0.525579	3.43842	0.000585124	0.0122207
473	RERE	2.15545	0.39323	3.43728	0.00058759	0.0122207
9050	PSTPIP2	3.35536	0.953203	3.43674	0.00058877	0.0122207
4900	NRGN	-1.42101	0.171022	-3.43614	0.000590062	0.0122207
51367	POP5	-1.66806	0.235664	-3.43608	0.000590187	0.0122207
10424	PGRMC2	-1.22638	0.127409	-3.43577	0.000590869	0.0122207
51388	NIP7	-1.22347	0.126992	-3.43323	0.000596427	0.0123101
5681	PSKH1	-1.22018	0.126398	-3.43206	0.000599012	0.0123379
51144	HSD17B12	-1.27111	0.137568	-3.42707	0.000610141	0.0125169
6672	SP100	2.24266	0.428244	3.42703	0.000610213	0.0125169
1362	CPD	1.21594	0.12606	3.42472	0.000615439	0.0125714
10673	TNFSF13B	3.51026	1.05143	3.42333	0.00061858	0.0125714
6229	RPS24	-1.2087	0.12467	-3.42324	0.000618796	0.0125714
24138	IFIT5	4.00697	1.37013	3.42322	0.000618837	0.0125714
10131	TRAP1	-1.29262	0.142597	-3.42307	0.000619176	0.0125714
151636	DTX3L	3.24474	0.898904	3.42234	0.000620841	0.0125796
121642	ALKBH2	-1.22221	0.127955	-3.41677	0.000633688	0.0128139
5272	SERPINB9	2.3201	0.461585	3.41492	0.000638001	0.0128412
3428	IFI16	1.76314	0.266618	3.41463	0.000638694	0.0128412
5445	PON2	-3.12704	0.838815	-3.41429	0.000639483	0.0128412
9555	H2AFY	-1.69965	0.247881	-3.41381	0.000640619	0.0128412
256586	LYSMD2	3.25896	0.912342	3.41193	0.000645047	0.0128412
841	CASP8	1.22329	0.128548	3.4119	0.000645111	0.0128412
115362	GBP5	8.56985	6.31099	3.41133	0.000646457	0.0128412
27430	MAT2B	1.21647	0.12719	3.41095	0.000647378	0.0128412
1396	CRIP1	-1.57037	0.211987	-3.41073	0.000647889	0.0128412
404203	SPINK6	-1.19873	0.1236	-3.40968	0.000650398	0.0128412
6155	RPL27	-1.21521	0.127036	-3.40948	0.000650868	0.0128412
29110	TBK1	2.0985	0.37891	3.40911	0.000651749	0.0128412
55340	GIMAP5	5.04264	2.18843	3.40872	0.000652677	0.0128412
4047	LSS	1.73493	0.259073	3.40856	0.000653073	0.0128412
25932	CLIC4	1.7959	0.277738	3.40774	0.000655044	0.0128546
57655	GRAMD1A	2.43286	0.510307	3.40566	0.000660043	0.012924
5692	PSMB4	1.21813	0.127971	3.40517	0.000661235	0.012924
90025	UBE3D	-2.04974	0.362491	-3.40448	0.000662898	0.012924
2821	GPI	-1.20649	0.125615	-3.40412	0.000663769	0.012924
55276	PGM2	-1.38354	0.165321	-3.40273	0.000667166	0.0129649
6189	RPS3A	-1.34137	0.155558	-3.40096	0.000671491	0.0130235
8662	EIF3B	-1.66817	0.240858	-3.39907	0.000676157	0.0130886
4302	MLLT6	1.55123	0.208343	3.39848	0.000677609	0.0130912
7726	TRIM26	2.47905	0.532969	3.39574	0.000684442	0.0131499
1633	DCK	1.96187	0.333878	3.39528	0.000685575	0.0131499
57708	MIER1	1.20815	0.126623	3.39518	0.000685824	0.0131499
3182	HNRNPAB	-1.66452	0.240504	-3.39413	0.000688468	0.0131499
166785	MMAA	1.77344	0.273014	3.3941	0.000688542	0.0131499
51135	IRAK4	1.2752	0.14118	3.39386	0.000689161	0.0131499
8607	RUVBL1	-2.02196	0.355003	-3.39357	0.000689876	0.0131499
63940	GPSM3	1.18102	0.121168	3.39284	0.000691712	0.0131597
81853	TMEM14B	-1.65015	0.236636	-3.3922	0.000693329	0.0131653
9766	SUSD6	1.34511	0.157305	3.39147	0.000695177	0.0131753
79680	RTL10	-1.43527	0.179241	-3.39011	0.000698657	0.0132161
203197	TMEM268	2.41585	0.5083	3.38853	0.000702692	0.0132223
64860	ARMCX5	-1.56998	0.214669	-3.38852	0.000702712	0.0132223
25793	FBXO7	1.19469	0.124329	3.38819	0.00070356	0.0132223
2535	FZD2	1.59704	0.222272	3.38746	0.000705433	0.0132223
10575	CCT4	-1.81376	0.286701	-3.38739	0.000705615	0.0132223
6749	SSRP1	-1.64042	0.234891	-3.38472	0.000712516	0.0133266
837	CASP4	3.25046	0.922563	3.38413	0.000714053	0.0133303
6146	RPL22	-1.65068	0.238111	-3.38278	0.000717568	0.0133398
6904	TBCD	-1.40842	0.17336	-3.38266	0.000717876	0.0133398
51805	COQ3	-1.41342	0.174621	-3.38239	0.000718574	0.0133398
5883	RAD9A	1.60685	0.225932	3.38055	0.000723414	0.0133951
84135	UTP15	-1.19105	0.124156	-3.38023	0.000724243	0.0133951
84883	AIFM2	1.68588	0.249	3.37853	0.000728735	0.0134533
157697	ERICH1	2.12663	0.396793	3.37606	0.000735309	0.0135495
10013	HDAC6	1.24316	0.13566	3.37522	0.00073757	0.0135528
81844	TRIM56	1.77509	0.276628	3.37498	0.000738205	0.0135528
126789	PUSL1	-1.36071	0.162603	-3.37444	0.000739661	0.0135546
1161	ERCC8	-1.18351	0.123062	-3.37371	0.000741615	0.0135554
152579	SCFD2	-1.19858	0.12624	-3.37341	0.000742427	0.0135554
4582	MUC1	3.74623	1.23578	3.36996	0.00075179	0.0136904
9536	PTGES	1.55619	0.213312	3.36941	0.000753287	0.0136904
377	ARF3	2.05072	0.370602	3.36862	0.000755454	0.0136904
1938	EEF2	-1.18495	0.123745	-3.36851	0.000755749	0.0136904
29880	ALG5	-1.19416	0.125711	-3.36803	0.000757075	0.0136904
5723	PSPH	-1.62138	0.231799	-3.36767	0.00075806	0.0136904
8334	HIST1H2AC	1.1988	0.1269	3.36524	0.000764765	0.0137738
29992	PILRA	2.3566	0.490637	3.36439	0.000767122	0.0137738
7691	ZNF132	-1.19106	0.125353	-3.36408	0.000767998	0.0137738
9686	VGLL4	-1.20199	0.12767	-3.364	0.000768204	0.0137738
51385	ZNF589	-1.78298	0.28112	-3.3628	0.000771554	0.013809
126231	ZNF573	-2.48086	0.544753	-3.36126	0.000775878	0.0138528
84259	DCUN1D5	-1.68435	0.251211	-3.36058	0.000777792	0.0138528
5699	PSMB10	5.02747	2.23823	3.36045	0.000778168	0.0138528
715	C1R	6.74868	4.03472	3.35979	0.00078002	0.013861
26157	GIMAP2	3.7035	1.21558	3.35909	0.000782	0.0138715
6187	RPS2	-1.25341	0.139368	-3.35746	0.000786618	0.013913
56052	ALG1	-1.17172	0.121807	-3.35728	0.000787133	0.013913
3937	LCP2	2.35604	0.492662	3.35666	0.000788893	0.0139194
9045	RPL14	-1.44671	0.185892	-3.35545	0.000792362	0.0139559
55032	SLC35A5	1.28053	0.145757	3.35409	0.000796276	0.0139686
23630	KCNE5	2.12556	0.401685	3.35375	0.000797248	0.0139686
23203	PMPCA	-1.18969	0.125838	-3.35373	0.000797288	0.0139686
4149	MAX	2.19115	0.427069	3.35291	0.000799665	0.0139826
55509	BATF3	1.82626	0.296825	3.35207	0.000802083	0.0139826
29978	UBQLN2	1.18215	0.12439	3.35182	0.000802812	0.0139826
8542	APOL1	4.94099	2.17342	3.35152	0.000803693	0.0139826
54982	CLN6	-1.46518	0.191253	-3.35032	0.000807185	0.0140189
84946	LTV1	-1.18545	0.125274	-3.34929	0.000810194	0.0140241
91749	MFSD4B	-1.19484	0.127269	-3.34925	0.000810297	0.0140241
1382	CRABP2	-1.17433	0.123015	-3.34821	0.000813368	0.0140528
9683	N4BP1	1.61103	0.231598	3.34762	0.000815101	0.0140584
6929	TCF3	-1.77787	0.2823	-3.34614	0.000819444	0.0141089
27429	HTRA2	-1.35964	0.165201	-3.34517	0.000822314	0.0141339
2643	GCH1	4.3803	1.71648	3.34337	0.000827662	0.0141797
85414	SLC45A3	-2.09365	0.392152	-3.34332	0.000827826	0.0141797
2040	STOM	2.79406	0.698842	3.3423	0.000830872	0.0142075
80233	FAAP100	-1.31705	0.15538	-3.34123	0.000834091	0.0142163
23064	SETX	1.16696	0.121996	3.34105	0.000834608	0.0142163
9961	MVP	2.66512	0.636463	3.34065	0.000835834	0.0142163
5586	PKN2	1.1794	0.124673	3.34023	0.000837091	0.0142163
9517	SPTLC2	1.19002	0.126966	3.33974	0.00083857	0.0142172
9817	KEAP1	1.32827	0.158231	3.33918	0.000840249	0.0142215
7023	TFAP4	-1.17869	0.124697	-3.33789	0.000844171	0.0142636
284996	RNF149	2.67003	0.640553	3.33609	0.000849648	0.0142898
6788	STK3	1.18356	0.125883	3.33586	0.000850364	0.0142898
127544	RNF19B	2.65168	0.631981	3.33557	0.00085126	0.0142898
51398	WDR83OS	-1.29009	0.149596	-3.3355	0.000851453	0.0142898
30851	TAX1BP3	-1.30865	0.153979	-3.33498	0.000853051	0.0142899
63941	NECAB3	-1.16445	0.121945	-3.33457	0.000854326	0.0142899
8727	CTNNAL1	-2.10398	0.398502	-3.33293	0.000859365	0.0143501
58533	SNX6	1.18245	0.125993	3.33126	0.000864534	0.0143891
5441	POLR2L	-1.3504	0.164329	-3.33124	0.00086459	0.0143891
9235	IL32	5.33237	2.5646	3.32974	0.000869268	0.0144429
958	CD40	2.90513	0.762364	3.32724	0.000877108	0.0144865
55226	NAT10	-1.16438	0.122488	-3.32695	0.000878017	0.0144865
93185	IGSF8	1.45134	0.190306	3.32692	0.000878116	0.0144865
23768	FLRT2	-1.18722	0.127368	-3.32659	0.00087915	0.0144865
219988	PATL1	1.53057	0.211694	3.32659	0.000879158	0.0144865
51118	UTP11	-1.35826	0.167021	-3.32351	0.000888915	0.0145998
8668	EIF3I	-1.17243	0.124447	-3.3235	0.000888966	0.0145998
26012	NSMF	-1.18002	0.126206	-3.32161	0.000895005	0.0146627
54520	CCDC93	1.24873	0.141352	3.32138	0.000895738	0.0146627
29090	TIMM21	-1.82262	0.301552	-3.31906	0.000903197	0.0147511
6811	STX5	1.17775	0.125977	3.31824	0.000905854	0.0147511
57168	ASPHD2	4.9394	2.21584	3.31822	0.00090594	0.0147511
5525	PPP2R5A	-1.67789	0.255744	-3.31787	0.000907055	0.0147511
27071	DAPP1	2.93373	0.782946	3.31554	0.000914671	0.014807
84236	RHBDD1	1.81013	0.29813	3.31518	0.000915831	0.014807
255027	MPV17L	-1.1605	0.122542	-3.31514	0.000915973	0.014807
84932	RAB2B	1.18749	0.12833	3.31485	0.000916918	0.014807
129607	CMPK2	2.21542	0.446762	3.3145	0.000918085	0.014807
9581	PREPL	-1.99226	0.36138	-3.31409	0.000919403	0.014807
6628	SNRPB	-1.15765	0.122127	-3.31262	0.000924252	0.0148611
64092	SAMSN1	1.48981	0.20244	3.31119	0.000929013	0.0149136
5970	RELA	1.68496	0.25902	3.31072	0.000930557	0.0149143
10963	STIP1	-1.16189	0.123294	-3.30898	0.000936376	0.0149835
55657	ZNF692	-1.15936	0.12285	-3.30774	0.000940509	0.0150096
6632	SNRPD1	-1.1666	0.1244	-3.30759	0.000941016	0.0150096
56913	C1GALT1	1.54906	0.21953	3.30614	0.000945895	0.0150561
84166	NLRC5	4.91541	2.21085	3.30583	0.00094695	0.0150561
22948	CCT5	-1.2102	0.13421	-3.30344	0.000955066	0.0151457
670	BPHL	-1.60187	0.235161	-3.30327	0.000955629	0.0151457
64121	RRAGC	1.53402	0.216049	3.30031	0.000965775	0.0152801
6737	TRIM21	3.54681	1.15524	3.29991	0.000967174	0.0152801
7345	UCHL1	-1.36998	0.172458	-3.29894	0.000970511	0.0153086
57665	RDH14	1.73206	0.27591	3.29746	0.000975639	0.0153483
64761	PARP12	2.50453	0.576939	3.29732	0.000976108	0.0153483
411	ARSB	1.18352	0.128909	3.29635	0.000979482	0.0153771
51116	MRPS2	-1.17714	0.127589	-3.2955	0.000982473	0.0153885
9750	RIPOR2	1.87055	0.322341	3.29467	0.000985361	0.0153885
6128	RPL6	-1.55255	0.222063	-3.29464	0.000985479	0.0153885
2317	FLNB	-1.16329	0.124689	-3.29437	0.00098643	0.0153885
51177	PLEKHO1	2.46163	0.558486	3.29394	0.000987929	0.0153885
124540	MSI2	-1.16383	0.124906	-3.29304	0.000991097	0.0154138
26959	HBP1	1.37353	0.174162	3.29124	0.000997452	0.0154678
10165	SLC25A13	-1.15986	0.124227	-3.29076	0.00099917	0.0154678
55163	PNPO	-1.1666	0.125677	-3.29074	0.000999226	0.0154678
11072	DUSP14	-1.89244	0.330816	-3.29025	0.00100099	0.0154711
55796	MBNL3	-1.14961	0.122186	-3.28881	0.00100613	0.0155265
7706	TRIM25	1.40446	0.182447	3.28808	0.00100872	0.0155425
65999	LRRC61	2.17569	0.438258	3.28648	0.00101446	0.0156062
4615	MYD88	1.66333	0.256214	3.28606	0.00101599	0.0156062
121457	IKBIP	-1.29896	0.156342	-3.28518	0.00101916	0.0156308
23604	DAPK2	1.28724	0.153632	3.28411	0.00102306	0.0156327
22929	SEPHS1	-1.26081	0.147394	-3.28405	0.00102327	0.0156327
1378	CR1	-1.16677	0.126242	-3.28385	0.00102399	0.0156327
5526	PPP2R5B	1.16672	0.126422	3.28138	0.00103302	0.0157465
3735	KARS	2.49963	0.580863	3.27974	0.00103903	0.0158139
130951	M1AP	-1.15253	0.123547	-3.27897	0.00104186	0.0158328
9111	NMI	4.32882	1.7454	3.2766	0.00105067	0.015924
79644	SRD5A3	-1.46766	0.200648	-3.27649	0.00105106	0.015924
284086	NEK8	1.15807	0.125073	3.27458	0.0010582	0.0159876
9557	CHD1L	-2.06752	0.398874	-3.27364	0.00106171	0.0159876
143	PARP4	1.15486	0.12448	3.27325	0.00106319	0.0159876
65220	NADK	2.21117	0.456375	3.27312	0.00106369	0.0159876
10000	AKT3	1.15748	0.125059	3.27309	0.0010638	0.0159876
22901	ARSG	-1.35883	0.172395	-3.27267	0.00106536	0.0159876
4642	MYO1D	-1.14458	0.122361	-3.27208	0.00106759	0.0159876
430	ASCL2	4.49249	1.88522	3.27195	0.00106809	0.0159876
10241	CALCOCO2	3.1736	0.941461	3.27078	0.00107251	0.0160298
1207	CLNS1A	1.1543	0.124597	3.27015	0.00107492	0.0160417
51645	PPIL1	-1.14252	0.122161	-3.26886	0.0010798	0.0160905
9958	USP15	1.95149	0.356704	3.26748	0.0010851	0.0161453
6431	SRSF6	-1.157	0.12543	-3.26689	0.00108737	0.0161549
79154	DHRS11	-2.25151	0.475353	-3.26562	0.00109226	0.0161566
5962	RDX	1.1422	0.122346	3.26547	0.00109283	0.0161566
51123	ZNF706	-1.84311	0.318626	-3.2652	0.00109385	0.0161566
283991	UBALD2	1.14853	0.123759	3.26477	0.00109553	0.0161566
219285	SAMD9L	4.34873	1.77473	3.26435	0.00109714	0.0161566
55646	LYAR	-1.14497	0.123036	-3.26421	0.00109769	0.0161566
54757	FAM20A	1.74545	0.285982	3.26392	0.00109883	0.0161566
10128	LRPPRC	-1.55612	0.227368	-3.26346	0.00110062	0.0161592
80019	UBTD1	-1.1365	0.121322	-3.26286	0.00110294	0.0161694
137682	NDUFAF6	-1.17527	0.130082	-3.25859	0.00111968	0.0163516
50640	PNPLA8	1.14782	0.124082	3.25852	0.00111996	0.0163516
23065	EMC1	-1.31467	0.162848	-3.25781	0.00112276	0.0163516
85441	HELZ2	2.65467	0.664102	3.25756	0.00112374	0.0163516
51222	ZNF219	-1.46788	0.203066	-3.2574	0.00112436	0.0163516
149111	CNIH3	-1.55278	0.227336	-3.25668	0.00112725	0.0163516
79792	GSDMD	4.60952	2.00373	3.25638	0.00112841	0.0163516
283254	HARBI1	1.13331	0.12118	3.25562	0.00113146	0.0163516
83666	PARP9	3.51255	1.1644	3.25515	0.00113333	0.0163516
6363	CCL19	4.03542	1.53702	3.25498	0.00113401	0.0163516
7128	TNFAIP3	1.96957	0.366169	3.25485	0.00113453	0.0163516
27306	HPGDS	-1.14914	0.124663	-3.25465	0.00113531	0.0163516
8467	SMARCA5	1.37797	0.179292	3.25431	0.00113669	0.0163516
51657	STYXL1	-1.15289	0.125551	-3.2537	0.00113913	0.0163631
10101	NUBP2	-1.14964	0.12491	-3.25283	0.00114261	0.0163894
80021	TMEM62	1.26644	0.151808	3.25041	0.00115239	0.0165059
51372	TMA7	-1.67318	0.265134	-3.24944	0.0011563	0.0165212
10581	IFITM2	2.40678	0.548885	3.2486	0.00115975	0.0165212
154214	RNF217	1.57461	0.234944	3.24856	0.00115992	0.0165212
10467	ZNHIT1	-1.15523	0.126499	-3.24806	0.00116194	0.0165212
81890	QTRT1	-1.14177	0.123573	-3.24802	0.00116213	0.0165212
10507	SEMA4D	3.83001	1.39106	3.24733	0.00116492	0.0165212
6218	RPS17	-1.44726	0.198632	-3.2473	0.00116505	0.0165212
5998	RGS3	1.86516	0.33031	3.24531	0.00117323	0.0166004
51025	PAM16	-1.15076	0.125772	-3.24484	0.00117517	0.0166004
51024	FIS1	-1.30871	0.162678	-3.24473	0.00117563	0.0166004
55014	STX17	2.04246	0.396422	3.24395	0.00117885	0.0166223
8884	SLC5A6	-1.60405	0.244607	-3.24327	0.00118164	0.0166381
6176	RPLP1	-1.33851	0.170386	-3.24269	0.00118408	0.016649
63899	NSUN3	1.55445	0.229916	3.24185	0.00118758	0.0166532
79955	PDZD7	1.13792	0.123209	3.24181	0.00118772	0.0166532
9260	PDLIM7	-1.24637	0.147873	-3.24118	0.00119036	0.0166667
54107	POLE3	-1.48967	0.211302	-3.24069	0.00119239	0.0166718
51306	FAM13B	-1.13033	0.121827	-3.23841	0.00120196	0.016782
3600	IL15	3.84781	1.41276	3.23728	0.00120676	0.0168255
8740	TNFSF14	-1.37093	0.179427	-3.23647	0.00121017	0.016838
3843	IPO5	-1.40934	0.189668	-3.23608	0.00121184	0.016838
155038	GIMAP8	3.50512	1.17334	3.23587	0.00121272	0.016838
7072	TIA1	1.59542	0.243285	3.23458	0.0012182	0.0168904
4664	NAB1	1.42634	0.194752	3.23207	0.00122896	0.017016
56994	CHPT1	-1.48304	0.210964	-3.22886	0.00124286	0.0171846
84317	CCDC115	1.14254	0.125275	3.22805	0.00124637	0.0172093
27074	LAMP3	2.48571	0.593741	3.22591	0.00125572	0.0173143
10616	RBCK1	2.24147	0.483297	3.22423	0.00126314	0.0173926
1435	CSF1	-1.13031	0.122968	-3.2233	0.00126722	0.0174247
79772	MCTP1	1.13235	0.123556	3.22143	0.00127554	0.017515
9733	SART3	1.27706	0.157194	3.22101	0.0012774	0.0175163
2239	GPC4	-1.13846	0.125121	-3.21849	0.00128867	0.0176466
29911	HOOK2	1.13564	0.124556	3.2178	0.00129179	0.0176603
84326	METTL26	-1.11695	0.120522	-3.21736	0.00129376	0.0176603
8454	CUL1	3.04948	0.898515	3.21709	0.00129498	0.0176603
283849	EXOC3L1	1.1444	0.126656	3.21562	0.00130165	0.0177062
51174	TUBD1	1.12399	0.122184	3.21556	0.0013019	0.0177062
55332	DRAM1	3.27121	1.03535	3.21488	0.00130501	0.0177244
241	ALOX5AP	-1.84158	0.328261	-3.21425	0.00130785	0.0177387
9349	RPL23	-1.42053	0.195477	-3.21294	0.00131382	0.0177532
55072	RNF31	1.92758	0.359944	3.21288	0.0013141	0.0177532
9567	GTPBP1	1.73571	0.29187	3.21279	0.00131451	0.0177532
836	CASP3	1.12245	0.12209	3.21238	0.00131642	0.0177532
64118	DUS1L	-1.13336	0.124499	-3.21207	0.00131782	0.0177532
813	CALU	-1.11834	0.121369	-3.21011	0.00132685	0.0178507
1476	CSTB	-1.1745	0.133901	-3.20968	0.00132883	0.0178532
1540	CYLD	1.13407	0.125007	3.20754	0.00133876	0.0179456
6597	SMARCA4	-1.11019	0.119834	-3.20705	0.00134103	0.0179456
2015	ADGRE1	1.61876	0.25487	3.20644	0.00134387	0.0179456
8814	CDKL1	1.26553	0.155785	3.20634	0.00134433	0.0179456
8036	SHOC2	1.12232	0.122528	3.20626	0.0013447	0.0179456
23780	APOL2	5.17173	2.6037	3.20509	0.00135021	0.01797
10783	NEK6	-1.12933	0.124171	-3.20488	0.00135121	0.01797
3959	LGALS3BP	3.12456	0.950601	3.20472	0.00135194	0.01797
57097	PARP11	2.80471	0.766418	3.20373	0.00135662	0.0180081
5721	PSME2	5.3312	2.76984	3.2033	0.00135861	0.0180106
155066	ATP6V0E2	-1.65596	0.267653	-3.20083	0.00137031	0.0181416
64425	POLR1E	-1.21189	0.143702	-3.19692	0.00138904	0.0183617
10906	TRAFD1	3.69831	1.33859	3.19653	0.00139093	0.0183617
55829	SELENOS	1.11907	0.122587	3.19621	0.00139246	0.0183617
6181	RPLP2	-1.11064	0.120817	-3.19527	0.00139701	0.0183686
9361	LONP1	-1.1191	0.122677	-3.19513	0.00139768	0.0183686
27229	TUBGCP4	-1.64843	0.266201	-3.19496	0.00139851	0.0183686
29919	RMC1	2.07888	0.423534	3.19437	0.00140134	0.0183731
9826	ARHGEF11	2.05398	0.413512	3.19413	0.00140254	0.0183731
80149	ZC3H12A	1.61171	0.254879	3.19242	0.00141085	0.0184577
81550	TDRD3	-1.15239	0.130481	-3.19024	0.00142155	0.0185733
7391	USF1	1.26486	0.157237	3.18982	0.00142359	0.0185756
7965	AIMP2	-1.09948	0.11899	-3.18736	0.00143577	0.018709
5910	RAP1GDS1	-1.32926	0.173961	-3.187	0.00143757	0.018709
5096	PCCB	-1.10026	0.119244	-3.18624	0.00144136	0.018734
63901	FAM111A	1.8599	0.341111	3.1845	0.00145006	0.0188225
25864	ABHD14A	-1.12183	0.124135	-3.18403	0.00145238	0.0188281
4794	NFKBIE	1.30129	0.167086	3.1835	0.00145508	0.0188385
9500	MAGED1	-1.11575	0.122896	-3.18271	0.00145904	0.0188653
6135	RPL11	-1.11607	0.123011	-3.18213	0.00146195	0.0188784
54865	GPATCH4	-1.12341	0.124786	-3.1802	0.00147173	0.0189744
23549	DNPEP	3.05595	0.923554	3.17991	0.00147319	0.0189744
51338	MS4A4A	-1.43856	0.204792	-3.17886	0.00147856	0.0189829
116443	GRIN3A	4.68655	2.1738	3.17865	0.00147961	0.0189829
6159	RPL29	-1.68307	0.280377	-3.17857	0.00148005	0.0189829
4351	MPI	-1.09527	0.118755	-3.17829	0.00148146	0.0189829
9188	DDX21	-1.10614	0.121226	-3.17697	0.00148822	0.019045
1084	CEACAM3	1.66503	0.274888	3.17573	0.00149459	0.0190979
144193	AMDHD1	-1.50746	0.225419	-3.17504	0.00149814	0.0190979
6731	SRP72	-1.10889	0.121984	-3.17495	0.00149861	0.0190979
54739	XAF1	3.41484	1.15702	3.17468	0.00150001	0.0190979
65265	C8orf33	-1.49883	0.223317	-3.17169	0.00151553	0.0192388
6059	ABCE1	-1.12933	0.12679	-3.17161	0.00151597	0.0192388
11118	BTN3A2	4.21851	1.76932	3.17144	0.00151687	0.0192388
617	BCS1L	-1.36918	0.186664	-3.16905	0.00152936	0.0193725
89846	FGD3	1.47901	0.217996	3.16773	0.00153636	0.0194365
9414	TJP2	1.10402	0.121612	3.16583	0.00154641	0.0195185
1778	DYNC1H1	1.17288	0.137262	3.16576	0.00154676	0.0195185
7625	ZNF74	-1.40578	0.197288	-3.16496	0.00155104	0.0195252
11262	SP140	2.8734	0.824262	3.16493	0.00155121	0.0195252
56652	TWNK	-1.56786	0.245802	-3.16238	0.00156483	0.0196718
84924	ZNF566	-1.16388	0.135589	-3.16079	0.00157341	0.019736
23061	TBC1D9B	-1.53831	0.236875	-3.1607	0.00157389	0.019736
64135	IFIH1	3.36819	1.13638	3.15962	0.00157975	0.019775
170575	GIMAP1	2.47525	0.613807	3.1594	0.00158097	0.019775
91694	LONRF1	1.11629	0.12501	3.15723	0.00159278	0.0198978
9135	RABEP1	-1.10562	0.122747	-3.15574	0.0016009	0.0199542
64210	MMS19	-1.38181	0.191741	-3.15567	0.0016013	0.0199542
53917	RAB24	2.7088	0.73861	3.15188	0.00162223	0.0201688
952	CD38	6.14824	3.80522	3.15182	0.00162257	0.0201688
2958	GTF2A2	-1.28873	0.167227	-3.15144	0.00162469	0.0201701
716	C1S	5.07413	2.5945	3.15017	0.00163174	0.0202323
57539	WDR35	-2.19041	0.483887	-3.14885	0.00163912	0.0202986
7993	UBXN8	-1.10427	0.123114	-3.14717	0.00164859	0.0203906
10972	TMED10	-1.23136	0.153163	-3.14636	0.00165316	0.0204218
10466	COG5	1.09531	0.121296	3.14495	0.00166117	0.0204722
4609	MYC	-2.42706	0.595586	-3.14491	0.00166136	0.0204722
64432	MRPS25	-1.08702	0.119581	-3.14346	0.00166962	0.0205487
80380	PDCD1LG2	3.778	1.44482	3.14308	0.00167179	0.02055
8533	COPS3	-1.13867	0.131299	-3.14243	0.00167554	0.0205708
6678	SPARC	-2.4654	0.616203	-3.14069	0.00168551	0.0206678
27152	INTU	-1.43597	0.209226	-3.13934	0.0016933	0.0207377
[truncated: 9,155 more rows]

## Sheet: M-IL4vM0
Entrez	Gene	mu	mu_var	Z	Z_pval	Z_pvalBH
[truncated: 7,940 more rows]

[truncated: 2 more sheets: M-IL10vM0, M-dexvM0]
